# Supplementary material for: Hexa­aqua­zinc(II) dinitrate bis­[5-(pyridinium-3-yl)tetra­zol-1-ide]
Source: Acta Crystallogr E Crystallogr Commun. 2018 Aug 14;74(Pt 9):1231–4. doi: 10.1107/S205698901801112X (PMC6127703; doi:10.1107/S205698901801112X)
Supplement: Supplementary file 1 [file e-74-01231-sup1.cif]

##############################################################################
#                                                                            #
# This CIF contains the data in a paper accepted for publication in          #
# Acta Crystallographica Section E. It conforms to the requirements of       #
# Notes for Authors for Acta Crystallographica Section E, and has been       #
# peer reviewed under the auspices of the IUCr Commission on Journals.       #
#                                                                            #
# Full details of the Crystallographic Information File format               #
# are given in the paper "The Crystallographic Information File (CIF):       #
# a New Standard Archive File for Crystallography" by S. R. Hall, F. H.      #
# Allen and I. D. Brown [Acta Cryst. (1991), A47, 655-685].                  #
#                                                                            #
# The current version of the core CIF dictionary is obtainable from          #
# ftp://ftp.iucr.org/pub/cif_core.dic.                                       #
#                                                                            #
# Software is freely available for graphical display of the structure(s)     #
# in this CIF. For information consult the CIF software page                 #
# http://www.iucr.org/resources/cif/software.                                #
#                                                                            #
# This file may be used for bona fide research purposes within the           #
# scientific community so long as proper attribution is given to the journal # 
# article from which it was obtained.                                        #
#                                                                            #
##############################################################################
data_I
_database_code_depnum_ccdc_archive 'CCDC 1860162'
_audit_creation_method     'SHELXL-2014/7'
_journal_date_recd_electronic     2018-05-29
_journal_date_accepted     2018-08-03
_journal_name_full     'Acta Crystallographica, Section E'
_journal_year     2018
_journal_volume     74
_journal_issue      9
_journal_page_first     1231
_journal_page_last     1234
_journal_paper_category     GM
_journal_paper_doi     10.1107/S205698901801112X
_journal_coeditor_code     CQ2025
_publ_contact_author_name     'Dinesh Pratap Singh'
_publ_contact_author_address
;
Department of Physics, Universidad de Santiago de Chile, Av. Ecuador 3493,
Santiago, Chile
;
_publ_contact_author_email     singh.dinesh@usach.cl
_publ_contact_author_fax     56227181224
_publ_contact_author_phone     56227181224
_publ_section_title
;
Hexaaquazinc(II) dinitrate bis[5-(pyridinium-3-yl)tetrazol-1-ide]
;
_publ_section_title_footnote     .
loop_
_publ_author_name
_publ_author_address
_publ_author_footnote
_publ_author_email
'Chi-Duran, Ignacio'
;
Department of Physics, University of Santiago, 
Av. Ecuador 3493, Estaci\'on Central,
Santiago, Chile
;
.
.
'Enriquez, Javier'
;
Department of Physics, University of Santiago, 
Av. Ecuador 3493, Estaci\'on Central,
Santiago, Chile
;
.
;
javier.enriquez@usach.cl
;
'Vega, Andres'
;
Departamento de Ciencias Quimicas,
Universidad Nacional Andres Bello,
Av Republica 275 3er Piso,
Santiago,
Region Metropolitana,
Chile
;
.
;
andresvega@unab.cl
;
'Herrera, Felipe'
;
Department of Physics, University of Santiago, 
Av. Ecuador 3493, Estaci\'on Central,
Santiago, Chile

Millennium Institute for Research in Optics (MIRO),
Chile
;
.
;
felipe.herrera.u@usach.cl
;
'Pratap Singh, Dinesh'
;
Department of Physics, University of Santiago, 
Av. Ecuador 3493, Estaci\'on Central,
Santiago, Chile

Millennium Institute for Research in Optics (MIRO),
Chile
;
.
;
singh.dinesh@usach.cl
;
_publ_section_synopsis
;
In hexaaquazinc(II) dinitrate 5-(pyridinium-3-yl)tetrazol-1-ide, the pyridinium
and tetrazolide rings in the zwitterion are nearly coplanar. Several O---H...N
and N---H...O hydrogen-bonding interactions exist between the
[Zn(H~2~O)~6~]^2+^ cation and the N atoms of the tetrazolide ring, and between
the nitrate anions and the N---H groups of the pyridinium ring, respectively,
giving rise to a three-dimensional network.
;
_chemical_name_systematic
;
Hexaaquazinc(II) dinitrate bis[5-(pyridinium-3-yl)tetrazol-1-ide]
;
_chemical_name_common     ?
_chemical_formula_moiety     'H12 O6 Zn1 2+, 2(N O3 -), 2(C6 H5 N5)'
_chemical_formula_sum     'C12 H22 N12 O12 Zn'
_chemical_formula_iupac     '[Zn (H2 O)6] (N O3)2, 2C6 H5 N5'
_chemical_formula_weight     591.81
_chemical_melting_point     ?
_shelx_space_group_comment
;
The symmetry employed for this shelxl refinement is uniquely defined
by the following loop, which should always be used as a source of
symmetry information in preference to the above space-group names.
They are only intended as comments.
;
_space_group_crystal_system     triclinic
_space_group_name_H-M_alt     'P -1'
_space_group_name_Hall     '-P 1'
loop_
    _space_group_symop_operation_xyz
    'x, y, z'
    '-x, -y, -z'
_cell_length_a     5.6582(11)
_cell_length_b     8.4632(16)
_cell_length_c     12.046(2)
_cell_angle_alpha     97.209(2)
_cell_angle_beta     91.123(2)
_cell_angle_gamma     93.949(2)
_cell_volume     570.67(19)
_cell_formula_units_Z     1
_cell_measurement_reflns_used     7831
_cell_measurement_theta_min     2.79
_cell_measurement_theta_max     29.53
_cell_measurement_temperature     293(2)
_exptl_crystal_description     block
_exptl_crystal_colour     colorless
_exptl_crystal_size_max     0.486
_exptl_crystal_size_mid     0.214
_exptl_crystal_size_min     0.088
_exptl_crystal_density_diffrn     1.722
_exptl_crystal_density_meas     ?
_exptl_crystal_density_method     ?
_exptl_crystal_F_000     304
loop_
    _exptl_crystal_face_index_h
    _exptl_crystal_face_index_k
    _exptl_crystal_face_index_l
    _exptl_crystal_face_perp_dist
    0.00 0.00 1.00 0.0290
    0.00 0.00 -1.00 0.0440
    -1.00 0.00 2.00 0.1530
    -1.00 1.00 1.00 0.0790
    1.00 -1.00 -1.00 0.0970
    2.00 0.00 -1.00 0.0930
    -2.00 -1.00 1.00 0.2280
    0.00 1.00 0.00 0.0920
    0.00 -1.00 0.00 0.1750
    1.00 -1.00 0.00 0.1000
_exptl_absorpt_coefficient_mu     1.163
_exptl_absorpt_correction_type     numerical
_exptl_absorpt_process_details
;
(SADABS; Bruker, 2008)
;
_shelx_estimated_absorpt_T_min     0.602
_shelx_estimated_absorpt_T_max     0.905
_exptl_absorpt_correction_T_min     0.742
_exptl_absorpt_correction_T_max     0.903
_diffrn_ambient_temperature     293(2)
_diffrn_radiation_type     MoK\a
_diffrn_radiation_wavelength     0.71073
_diffrn_measurement_device_type     'Bruker SMART CCD area detector'
_diffrn_measurement_method     'phi and omega scans'
_diffrn_detector_area_resol_mean     ?
_diffrn_reflns_number     4429
_diffrn_reflns_av_R_equivalents     0.0132
_diffrn_reflns_theta_min     2.432
_diffrn_reflns_theta_max     25.997
_diffrn_reflns_theta_full     25.242
_diffrn_measured_fraction_theta_max     0.996
_diffrn_measured_fraction_theta_full     0.996
_diffrn_reflns_limit_h_min     -6
_diffrn_reflns_limit_h_max     6
_diffrn_reflns_limit_k_min     -10
_diffrn_reflns_limit_k_max     10
_diffrn_reflns_limit_l_min     -14
_diffrn_reflns_limit_l_max     14
_refine_special_details     ?
_reflns_number_total     2217
_reflns_number_gt     2132
_reflns_threshold_expression     'I > 2\s(I)'
_refine_ls_structure_factor_coef     Fsqd
_refine_ls_matrix_type     full
_refine_ls_R_factor_all     0.0227
_refine_ls_R_factor_gt     0.0215
_refine_ls_wR_factor_gt     0.0535
_refine_ls_wR_factor_ref     0.0542
_refine_ls_goodness_of_fit_ref     1.084
_refine_ls_restrained_S_all     1.112
_refine_ls_number_reflns     2217
_refine_ls_number_parameters     198
_refine_ls_number_restraints     13
_refine_ls_hydrogen_treatment     mixed
_refine_ls_weighting_scheme     calc
_refine_ls_weighting_details
              'w=1/[\s^2^(Fo^2^)+(0.0254P)^2^+0.1986P] where P=(Fo^2^+2Fc^2^)/3'
_atom_sites_solution_hydrogens     mixed
_atom_sites_solution_primary     ?
_atom_sites_solution_secondary     ?
_refine_ls_shift/su_max     0.000
_refine_ls_shift/su_mean     0.000
_refine_diff_density_max     0.372
_refine_diff_density_min     -0.350
_refine_ls_extinction_method
;
SHELXL2014 (Sheldrick, 2015)
;
_refine_ls_extinction_coef     0.009(2)
_refine_ls_extinction_expression
                                  'Fc^*^=kFc[1+0.001xFc^2^\l^3^/sin(2\q)]^-1/4^'
loop_
    _atom_type_symbol
    _atom_type_description
    _atom_type_scat_dispersion_real
    _atom_type_scat_dispersion_imag
    _atom_type_scat_source
    'C' 'C' 0.0033 0.0016
                         'International Tables Vol C Tables 4.2.6.8 and 6.1.1.4'
    'H' 'H' 0.0000 0.0000
                         'International Tables Vol C Tables 4.2.6.8 and 6.1.1.4'
    'N' 'N' 0.0061 0.0033
                         'International Tables Vol C Tables 4.2.6.8 and 6.1.1.4'
    'O' 'O' 0.0106 0.0060
                         'International Tables Vol C Tables 4.2.6.8 and 6.1.1.4'
    'Zn' 'Zn' 0.2839 1.4301
                         'International Tables Vol C Tables 4.2.6.8 and 6.1.1.4'
_computing_data_collection
;
SMART (Bruker, 2008)
;
_computing_cell_refinement
;
SMART (Bruker, 2008)
;
_computing_data_reduction
;
SAINT (Bruker, 2008)
;
_computing_structure_solution
;
SHELXTL (Sheldrick, 2008)
;
_computing_structure_refinement
;
SHELXL2014 (Sheldrick, 2015)
;
_computing_molecular_graphics
;
SHELXTL (Sheldrick, 2008)
;
_computing_publication_material
;
SHELXTL (Sheldrick, 2008)
;
loop_
    _atom_site_type_symbol
    _atom_site_label
    _atom_site_fract_x
    _atom_site_fract_y
    _atom_site_fract_z
    _atom_site_U_iso_or_equiv
    _atom_site_adp_type
    _atom_site_calc_flag
    _atom_site_occupancy
    _atom_site_disorder_assembly
    _atom_site_disorder_group
    Zn Zn1 0.0000 1.0000 1.0000 0.02186(9) Uani d 1 . .
    O O1 0.25606(19) 1.00502(12) 0.86692(9) 0.0269(2) Uani d 1 . .
    H H1W 0.226(4) 0.9463(19) 0.8050(8) 0.044(6) Uiso d 1 . .
    H H2W 0.303(3) 1.0972(10) 0.8515(16) 0.041(5) Uiso d 1 . .
    O O2 0.2699(2) 1.10732(13) 1.11255(11) 0.0345(3) Uani d 1 . .
    H H3W 0.307(4) 1.2067(5) 1.1282(17) 0.048(6) Uiso d 1 . .
    H H4W 0.401(2) 1.065(3) 1.116(2) 0.065(7) Uiso d 1 . .
    O O3 0.0981(2) 0.78032(12) 1.02590(10) 0.0293(2) Uani d 1 . .
    H H5W 0.187(3) 0.725(2) 0.9825(14) 0.051(6) Uiso d 1 . .
    H H6W -0.008(3) 0.7116(19) 1.0423(19) 0.059(7) Uiso d 1 . .
    N N1 0.5987(2) 0.68143(14) 0.16630(10) 0.0246(3) Uani d 1 . .
    N N2 0.7365(2) 0.58336(15) 0.10516(11) 0.0270(3) Uani d 1 . .
    N N3 0.6508(2) 0.43523(15) 0.10431(11) 0.0296(3) Uani d 1 . .
    N N4 0.4544(2) 0.43180(14) 0.16488(11) 0.0269(3) Uani d 1 . .
    N N5 -0.0918(2) 0.58146(17) 0.38266(11) 0.0315(3) Uani d 1 . .
    H H5N -0.180(3) 0.5136(17) 0.4067(15) 0.042(5) Uiso d 1 . .
    C C1 0.4273(2) 0.58463(16) 0.20195(12) 0.0212(3) Uani d 1 . .
    C C2 0.2376(2) 0.64009(17) 0.27458(11) 0.0218(3) Uani d 1 . .
    C C3 0.2065(3) 0.80168(18) 0.30257(13) 0.0284(3) Uani d 1 . .
    H H3A 0.3075 0.8778 0.2748 0.034 Uiso calc 1 . .
    C C4 0.0250(3) 0.8491(2) 0.37189(14) 0.0334(4) Uani d 1 . .
    H H4 0.0048 0.9570 0.3914 0.040 Uiso calc 1 . .
    C C5 -0.1243(3) 0.7363(2) 0.41142(14) 0.0345(4) Uani d 1 . .
    H H5 -0.2470 0.7668 0.4578 0.041 Uiso calc 1 . .
    C C6 0.0827(3) 0.53073(19) 0.31686(13) 0.0279(3) Uani d 1 . .
    H H6 0.0997 0.4219 0.2996 0.033 Uiso calc 1 . .
    N N6 0.6295(3) 0.22071(16) 0.38657(12) 0.0353(3) Uani d 1 . .
    O O4 0.5953(2) 0.34960(14) 0.44531(11) 0.0442(3) Uani d 1 . .
    O O5 0.8117(2) 0.21012(15) 0.33009(11) 0.0431(3) Uani d 1 . .
    O O6 0.4892(4) 0.1062(2) 0.38679(19) 0.1001(8) Uani d 1 . .
loop_
    _atom_site_aniso_label
    _atom_site_aniso_U_11
    _atom_site_aniso_U_22
    _atom_site_aniso_U_33
    _atom_site_aniso_U_12
    _atom_site_aniso_U_13
    _atom_site_aniso_U_23
    Zn1 0.02070(14) 0.01556(13) 0.02905(15) 0.00093(8) 0.00394(9) 0.00145(9)
    O1 0.0295(6) 0.0203(5) 0.0304(6) -0.0002(4) 0.0092(4) 0.0015(4)
    O2 0.0292(6) 0.0230(6) 0.0485(7) -0.0009(5) -0.0073(5) -0.0031(5)
    O3 0.0283(6) 0.0193(5) 0.0419(6) 0.0056(4) 0.0149(5) 0.0063(5)
    N1 0.0232(6) 0.0217(6) 0.0282(6) -0.0018(5) 0.0064(5) 0.0013(5)
    N2 0.0232(6) 0.0257(7) 0.0315(7) 0.0011(5) 0.0082(5) 0.0013(5)
    N3 0.0282(7) 0.0241(6) 0.0360(7) 0.0024(5) 0.0095(6) 0.0006(5)
    N4 0.0268(7) 0.0199(6) 0.0333(7) -0.0005(5) 0.0086(5) 0.0006(5)
    N5 0.0275(7) 0.0374(8) 0.0295(7) -0.0062(6) 0.0086(6) 0.0067(6)
    C1 0.0217(7) 0.0197(7) 0.0214(7) -0.0017(5) 0.0015(5) 0.0014(5)
    C2 0.0218(7) 0.0228(7) 0.0199(7) -0.0015(5) 0.0018(5) 0.0002(5)
    C3 0.0311(8) 0.0239(7) 0.0285(8) -0.0041(6) 0.0076(6) -0.0004(6)
    C4 0.0373(9) 0.0279(8) 0.0332(8) 0.0044(7) 0.0079(7) -0.0049(6)
    C5 0.0283(8) 0.0457(10) 0.0284(8) 0.0044(7) 0.0092(6) -0.0015(7)
    C6 0.0279(8) 0.0255(8) 0.0297(8) -0.0030(6) 0.0055(6) 0.0033(6)
    N6 0.0398(8) 0.0279(7) 0.0346(8) -0.0094(6) 0.0107(6) -0.0048(6)
    O4 0.0508(8) 0.0301(6) 0.0480(7) -0.0067(5) 0.0237(6) -0.0080(5)
    O5 0.0428(7) 0.0333(6) 0.0502(8) -0.0024(5) 0.0194(6) -0.0063(6)
    O6 0.0959(14) 0.0607(11) 0.1238(16) -0.0531(10) 0.0672(13) -0.0446(11)
_geom_special_details
;
 All esds (except the esd in the dihedral angle between two l.s. planes)
 are estimated using the full covariance matrix. The cell esds are taken
 into account individually in the estimation of esds in distances, angles
 and torsion angles; correlations between esds in cell parameters are only
 used when they are defined by crystal symmetry. An approximate (isotropic)
 treatment of cell esds is used for estimating esds involving l.s. planes.
;
loop_
    _geom_bond_atom_site_label_1
    _geom_bond_atom_site_label_2
    _geom_bond_site_symmetry_2
    _geom_bond_distance
    _geom_bond_publ_flag
    Zn1 O3 . 2.0353(11) y
    Zn1 O3 2_577 2.0354(11) y
    Zn1 O2 . 2.1011(12) y
    Zn1 O2 2_577 2.1011(12) y
    Zn1 O1 2_577 2.1841(11) y
    Zn1 O1 . 2.1841(11) y
    O1 H1W . 0.8500 ?
    O1 H2W . 0.8499 ?
    O2 H3W . 0.8499 ?
    O2 H4W . 0.8499 ?
    O3 H5W . 0.8499 ?
    O3 H6W . 0.8501 ?
    N1 C1 . 1.3384(18) ?
    N1 N2 . 1.3405(18) ?
    N2 N3 . 1.3113(18) ?
    N3 N4 . 1.3421(18) ?
    N4 C1 . 1.3345(19) ?
    N5 C6 . 1.339(2) ?
    N5 C5 . 1.339(2) ?
    N5 H5N . 0.8201(11) ?
    C1 C2 . 1.463(2) ?
    C2 C6 . 1.381(2) ?
    C2 C3 . 1.391(2) ?
    C3 C4 . 1.385(2) ?
    C3 H3A . 0.9300 ?
    C4 C5 . 1.367(2) ?
    C4 H4 . 0.9300 ?
    C5 H5 . 0.9300 ?
    C6 H6 . 0.9300 ?
    N6 O6 . 1.210(2) ?
    N6 O5 . 1.2485(18) ?
    N6 O4 . 1.2525(18) ?
loop_
    _geom_angle_atom_site_label_1
    _geom_angle_atom_site_label_2
    _geom_angle_atom_site_label_3
    _geom_angle_site_symmetry_1
    _geom_angle_site_symmetry_3
    _geom_angle
    _geom_angle_publ_flag
    O3 Zn1 O3 . 2_577 180.0 n
    O3 Zn1 O2 . . 90.01(5) y
    O3 Zn1 O2 2_577 . 89.99(5) n
    O3 Zn1 O2 . 2_577 89.99(5) y
    O3 Zn1 O2 2_577 2_577 90.01(5) n
    O2 Zn1 O2 . 2_577 180.0 n
    O3 Zn1 O1 . 2_577 90.53(4) y
    O3 Zn1 O1 2_577 2_577 89.47(4) n
    O2 Zn1 O1 . 2_577 92.10(5) y
    O2 Zn1 O1 2_577 2_577 87.90(5) n
    O3 Zn1 O1 . . 89.47(4) y
    O3 Zn1 O1 2_577 . 90.53(4) n
    O2 Zn1 O1 . . 87.90(5) y
    O2 Zn1 O1 2_577 . 92.10(5) n
    O1 Zn1 O1 2_577 . 180.0 n
    Zn1 O1 H1W . . 118.9(14) ?
    Zn1 O1 H2W . . 115.7(13) ?
    H1W O1 H2W . . 107.0(18) ?
    Zn1 O2 H3W . . 126.7(15) ?
    Zn1 O2 H4W . . 120.1(17) ?
    H3W O2 H4W . . 104(2) ?
    Zn1 O3 H5W . . 123.7(14) ?
    Zn1 O3 H6W . . 118.5(15) ?
    H5W O3 H6W . . 103(2) ?
    C1 N1 N2 . . 104.70(12) ?
    N3 N2 N1 . . 109.48(11) ?
    N2 N3 N4 . . 109.65(12) ?
    C1 N4 N3 . . 104.64(12) ?
    C6 N5 C5 . . 122.90(14) ?
    C6 N5 H5N . . 117.6(14) ?
    C5 N5 H5N . . 119.5(14) ?
    N4 C1 N1 . . 111.53(13) ?
    N4 C1 C2 . . 124.52(13) ?
    N1 C1 C2 . . 123.93(13) ?
    C6 C2 C3 . . 118.26(14) ?
    C6 C2 C1 . . 119.94(13) ?
    C3 C2 C1 . . 121.80(13) ?
    C4 C3 C2 . . 119.93(14) ?
    C4 C3 H3A . . 120.0 ?
    C2 C3 H3A . . 120.0 ?
    C5 C4 C3 . . 119.67(15) ?
    C5 C4 H4 . . 120.2 ?
    C3 C4 H4 . . 120.2 ?
    N5 C5 C4 . . 119.30(15) ?
    N5 C5 H5 . . 120.3 ?
    C4 C5 H5 . . 120.3 ?
    N5 C6 C2 . . 119.93(15) ?
    N5 C6 H6 . . 120.0 ?
    C2 C6 H6 . . 120.0 ?
    O6 N6 O5 . . 120.33(15) ?
    O6 N6 O4 . . 120.02(15) ?
    O5 N6 O4 . . 119.63(13) ?
loop_
    _geom_torsion_atom_site_label_1
    _geom_torsion_atom_site_label_2
    _geom_torsion_atom_site_label_3
    _geom_torsion_atom_site_label_4
    _geom_torsion_site_symmetry_1
    _geom_torsion_site_symmetry_2
    _geom_torsion_site_symmetry_3
    _geom_torsion_site_symmetry_4
    _geom_torsion
    _geom_torsion_publ_flag
    C1 N1 N2 N3 . . . . 0.11(16) ?
    N1 N2 N3 N4 . . . . -0.01(17) ?
    N2 N3 N4 C1 . . . . -0.09(17) ?
    N3 N4 C1 N1 . . . . 0.17(17) ?
    N3 N4 C1 C2 . . . . -178.53(13) ?
    N2 N1 C1 N4 . . . . -0.18(16) ?
    N2 N1 C1 C2 . . . . 178.53(13) ?
    N4 C1 C2 C6 . . . . 5.4(2) ?
    N1 C1 C2 C6 . . . . -173.17(14) ?
    N4 C1 C2 C3 . . . . -174.32(15) ?
    N1 C1 C2 C3 . . . . 7.1(2) ?
    C6 C2 C3 C4 . . . . 0.5(2) ?
    C1 C2 C3 C4 . . . . -179.80(14) ?
    C2 C3 C4 C5 . . . . -0.7(3) ?
    C6 N5 C5 C4 . . . . 0.5(3) ?
    C3 C4 C5 N5 . . . . 0.2(3) ?
    C5 N5 C6 C2 . . . . -0.7(2) ?
    C3 C2 C6 N5 . . . . 0.2(2) ?
    C1 C2 C6 N5 . . . . -179.53(13) ?
loop_
    _geom_hbond_atom_site_label_D
    _geom_hbond_atom_site_label_H
    _geom_hbond_atom_site_label_A
    _geom_hbond_site_symmetry_A
    _geom_hbond_distance_DH
    _geom_hbond_distance_HA
    _geom_hbond_distance_DA
    _geom_hbond_angle_DHA
    O1 H1W O5 2_666 0.8500 1.963 2.8067(17) 171.7
    O1 H2W N1 2_676 0.8499 1.957 2.8029(17) 173.4
    O2 H3W N4 1_566 0.8499 2.018 2.8589(17) 170
    O2 H4W O1 2_677 0.8499 2.080 2.9228(17) 171
    O3 H5W N3 2_666 0.8499 1.908 2.7446(17) 168
    O3 H6W N1 1_456 0.8501 2.720 3.4294(17) 142
    O3 H6W N2 1_456 0.8501 1.969 2.8076(17) 169
    N5 H5N N6 1_455 0.8201 2.614 3.344(2) 149.1
    N5 H5N O4 1_455 0.8201 1.923 2.7384(18) 173
    N5 H5N O5 1_455 0.8201 2.615 3.1347(19) 122.7
    C4 H4 O5 1_465 0.93 2.65 3.452(2) 145.0
    C5 H5 O4 2_566 0.93 2.52 3.292(2) 141.2
    C5 H5 O6 2_566 0.93 2.52 3.422(3) 164.5
    C6 H6 O5 1_455 0.93 2.41 3.047(2) 126.0
_shelx_hkl_file
;
  0 -2 -16  0.92  0.30
  1 -2 -16  2.74  0.40
  2 -1 -16  1.75  0.37
 -2  0 -16  2.15  0.38
 -1  0 -16  1.42  0.31
  0  0 -16  0.65  0.27
  1  0 -16  2.02  0.45
 -2  1 -16  -0.02  0.22
 -1  1 -16  2.56  0.42
  0  1 -16  3.65  0.36
  1  1 -16  0.28  0.26
 -1  2 -16  2.22  0.28
  0  2 -16  5.60  0.43
  1  2 -16  3.80  0.54
 -1  3 -16  0.86  0.22
  0  3 -16  0.56  0.20
  1  3 -16  1.12  0.26
  0  4 -16  2.16  0.30
  1  4 -16  0.20  0.21
  1  5 -16  1.17  0.37
  0 -4 -15  3.87  0.43
 -1 -3 -15  1.50  0.27
  0 -3 -15  1.40  0.21
  1 -3 -15  0.85  0.19
 -1 -2 -15  0.76  0.26
  0 -2 -15  2.97  0.27
  1 -2 -15  4.67  0.34
  2 -2 -15  1.77  0.26
 -2 -1 -15  0.41  0.16
 -1 -1 -15  1.61  0.32
  0 -1 -15  7.55  0.55
  1 -1 -15  0.25  0.17
  2 -1 -15  2.24  0.28
  3 -1 -15  2.37  0.42
 -3  0 -15  0.19  0.19
 -2  0 -15  1.40  0.21
 -1  0 -15  0.81  0.18
  0  0 -15  0.65  0.28
  1  0 -15  3.94  0.50
  2  0 -15  0.03  0.17
  3  0 -15  1.06  0.33
 -3  1 -15  0.79  0.24
 -2  1 -15  2.82  0.27
 -1  1 -15  1.68  0.23
  0  1 -15  1.08  0.20
  1  1 -15  0.65  0.27
  2  1 -15  0.06  0.29
  3  1 -15  1.91  0.44
 -2  2 -15  0.74  0.19
 -1  2 -15  3.25  0.30
  0  2 -15  1.95  0.25
  1  2 -15  0.01  0.14
  2  2 -15  2.83  0.49
 -2  3 -15  1.03  0.34
 -1  3 -15  1.82  0.25
  0  3 -15  8.76  0.46
  1  3 -15  13.70  0.59
  2  3 -15  2.09  0.31
 -2  4 -15  1.22  0.33
 -1  4 -15  0.98  0.33
  0  4 -15  0.85  0.22
  1  4 -15  0.41  0.20
  2  4 -15  0.62  0.21
  3  4 -15  1.83  0.43
 -1  5 -15  -0.27  0.25
  0  5 -15  2.04  0.43
  1  5 -15  1.67  0.29
  2  5 -15  1.49  0.29
 -2 -4 -14  0.54  0.25
 -1 -4 -14  1.25  0.15
  0 -4 -14  0.53  0.13
  1 -4 -14  0.15  0.12
  2 -4 -14  3.92  0.27
 -3 -3 -14  2.07  0.33
 -2 -3 -14  0.29  0.12
 -1 -3 -14  14.95  0.40
  0 -3 -14  3.74  0.22
  1 -3 -14  1.02  0.16
  2 -3 -14  0.29  0.14
  3 -3 -14  0.64  0.17
 -3 -2 -14  0.68  0.24
 -2 -2 -14  3.30  0.21
 -1 -2 -14  0.33  0.12
  0 -2 -14  8.71  0.37
  1 -2 -14  2.22  0.24
  2 -2 -14  -0.05  0.14
  3 -2 -14  0.49  0.19
 -3 -1 -14  1.10  0.18
 -2 -1 -14  1.29  0.19
 -1 -1 -14  2.50  0.24
  0 -1 -14  6.64  0.32
  1 -1 -14  14.65  0.51
  2 -1 -14  1.44  0.22
  3 -1 -14  5.47  0.41
  4 -1 -14  2.27  0.33
 -4  0 -14  1.21  0.25
 -3  0 -14  1.22  0.18
 -2  0 -14  -0.13  0.11
 -1  0 -14  2.14  0.22
  0  0 -14  0.29  0.14
  1  0 -14  2.04  0.23
  2  0 -14  11.31  0.49
  3  0 -14  0.12  0.18
  4  0 -14  6.81  0.52
 -3  1 -14  2.87  0.26
 -2  1 -14  2.52  0.25
 -1  1 -14  -0.02  0.12
  0  1 -14  5.72  0.34
  1  1 -14  4.84  0.37
  2  1 -14  1.08  0.33
  3  1 -14  1.88  0.28
  4  1 -14  0.14  0.21
 -3  2 -14  2.71  0.40
 -2  2 -14  5.20  0.32
 -1  2 -14  4.57  0.34
  0  2 -14  0.00  0.14
  1  2 -14  0.32  0.16
  2  2 -14  0.09  0.16
  3  2 -14  1.34  0.42
 -3  3 -14  1.65  0.34
 -2  3 -14  0.29  0.23
 -1  3 -14  0.20  0.16
  0  3 -14  10.29  0.47
  1  3 -14  1.07  0.21
  2  3 -14  1.67  0.25
  3  3 -14  0.04  0.18
 -3  4 -14  0.61  0.27
 -2  4 -14  0.37  0.24
 -1  4 -14  1.74  0.36
  0  4 -14  2.31  0.28
  1  4 -14  25.41  0.84
  2  4 -14  0.30  0.18
  3  4 -14  1.90  0.30
 -2  5 -14  2.00  0.40
 -1  5 -14  0.87  0.31
  0  5 -14  2.98  0.48
  1  5 -14  0.21  0.18
  2  5 -14  3.61  0.38
  3  5 -14  0.01  0.19
 -3  6 -14  3.32  0.45
 -2  6 -14  0.05  0.14
 -1  6 -14  1.17  0.23
  0  6 -14  5.47  0.41
  1  6 -14  1.34  0.39
  2  6 -14  0.45  0.22
 -2  7 -14  1.87  0.37
 -1  7 -14  2.84  0.30
  0  7 -14  0.42  0.17
  1  7 -14  1.20  0.23
  2  7 -14  0.41  0.24
  1 -6 -13  2.72  0.38
 -1 -5 -13  10.50  0.34
  0 -5 -13  1.52  0.17
  1 -5 -13  7.88  0.30
  2 -5 -13  0.27  0.12
 -3 -4 -13  3.87  0.31
 -2 -4 -13  0.79  0.16
 -1 -4 -13  0.39  0.12
  0 -4 -13  11.76  0.35
  1 -4 -13  0.42  0.12
  2 -4 -13  1.57  0.18
  3 -4 -13  0.09  0.14
 -3 -3 -13  1.28  0.15
 -2 -3 -13  1.55  0.19
 -1 -3 -13  0.44  0.10
  0 -3 -13  0.09  0.09
  1 -3 -13  7.82  0.28
  2 -3 -13  0.04  0.11
  3 -3 -13  4.17  0.28
  4 -3 -13  0.33  0.19
 -4 -2 -13  0.25  0.27
 -3 -2 -13  0.45  0.15
 -2 -2 -13  1.94  0.13
 -1 -2 -13  7.07  0.24
  0 -2 -13  0.68  0.11
  1 -2 -13  5.86  0.24
  2 -2 -13  12.58  0.39
  3 -2 -13  -0.04  0.12
  4 -2 -13  1.01  0.20
 -4 -1 -13  0.77  0.26
 -3 -1 -13  3.07  0.37
 -2 -1 -13  3.18  0.25
 -1 -1 -13  0.40  0.09
  0 -1 -13  3.38  0.24
  1 -1 -13  3.65  0.27
  2 -1 -13  0.97  0.21
  3 -1 -13  1.40  0.23
  4 -1 -13  1.10  0.25
 -4  0 -13  -0.02  0.19
 -3  0 -13  2.14  0.21
 -2  0 -13  6.02  0.30
 -1  0 -13  6.92  0.33
  0  0 -13  3.71  0.20
  1  0 -13  1.68  0.20
  2  0 -13  13.76  0.52
  3  0 -13  4.09  0.37
  4  0 -13  2.38  0.31
 -4  1 -13  3.36  0.43
 -3  1 -13  7.25  0.34
 -2  1 -13  2.14  0.21
 -1  1 -13  -0.02  0.11
  0  1 -13  3.12  0.27
  1  1 -13  6.60  0.36
  2  1 -13  -0.01  0.13
  3  1 -13  -0.13  0.14
  4  1 -13  14.44  0.93
  5  1 -13  5.93  0.67
 -4  2 -13  2.51  0.39
 -3  2 -13  1.26  0.30
 -2  2 -13  4.08  0.29
 -1  2 -13  1.34  0.19
  0  2 -13  4.95  0.34
  1  2 -13  35.64  0.97
  2  2 -13  6.92  0.40
  3  2 -13  1.80  0.39
  4  2 -13  0.16  0.17
  5  2 -13  3.26  0.49
 -4  3 -13  -0.07  0.23
 -3  3 -13  7.82  0.58
 -2  3 -13  5.61  0.54
 -1  3 -13  1.08  0.19
  0  3 -13  4.56  0.34
  1  3 -13  0.49  0.17
  2  3 -13  8.88  0.46
  3  3 -13  0.14  0.16
  4  3 -13  0.09  0.27
 -4  4 -13  3.65  0.49
 -3  4 -13  0.86  0.28
 -2  4 -13  0.07  0.20
 -1  4 -13  2.59  0.41
  0  4 -13  1.37  0.22
  1  4 -13  7.23  0.45
  2  4 -13  0.25  0.16
  3  4 -13  6.83  0.50
  4  4 -13  12.65  0.63
 -4  5 -13  0.47  0.23
 -3  5 -13  2.00  0.24
 -2  5 -13  1.05  0.19
 -1  5 -13  0.04  0.13
  0  5 -13  2.79  0.22
  1  5 -13  0.52  0.11
  2  5 -13  3.13  0.22
  3  5 -13  1.50  0.27
  4  5 -13  0.86  0.34
 -4  6 -13  1.11  0.29
 -3  6 -13  1.44  0.18
 -2  6 -13  2.67  0.24
 -1  6 -13  0.75  0.15
  0  6 -13  5.84  0.33
  1  6 -13  4.02  0.28
  2  6 -13  0.28  0.12
  3  6 -13  0.94  0.18
 -3  7 -13  1.46  0.34
 -2  7 -13  0.49  0.15
 -1  7 -13  5.81  0.34
  0  7 -13  1.13  0.17
  1  7 -13  5.91  0.42
  2  7 -13  3.80  0.30
 -1  8 -13  0.51  0.21
  0  8 -13  1.05  0.22
  1  8 -13  3.43  0.48
  0 -7 -12  0.01  0.17
 -1 -6 -12  0.83  0.24
  0 -6 -12  5.72  0.27
  1 -6 -12  3.19  0.22
  2 -6 -12  0.81  0.18
 -2 -5 -12  2.01  0.22
 -1 -5 -12  1.35  0.19
  0 -5 -12  -0.03  0.09
  1 -5 -12  0.61  0.12
  2 -5 -12  4.82  0.27
  3 -5 -12  4.77  0.35
 -4 -4 -12  0.02  0.24
 -3 -4 -12  0.55  0.16
 -2 -4 -12  3.10  0.24
 -1 -4 -12  6.25  0.29
  0 -4 -12  5.98  0.24
  1 -4 -12  8.84  0.29
  2 -4 -12  5.78  0.27
  3 -4 -12  3.16  0.25
  4 -4 -12  1.83  0.29
 -4 -3 -12  5.47  0.34
 -3 -3 -12  2.63  0.19
 -2 -3 -12  5.18  0.23
 -1 -3 -12  2.33  0.16
  0 -3 -12  2.62  0.17
  1 -3 -12  3.62  0.20
  2 -3 -12  4.15  0.24
  3 -3 -12  -0.11  0.10
  4 -3 -12  1.93  0.22
 -4 -2 -12  0.21  0.11
 -3 -2 -12  8.19  0.28
 -2 -2 -12  6.54  0.24
 -1 -2 -12  10.06  0.25
  0 -2 -12  1.28  0.12
  1 -2 -12  0.27  0.09
  2 -2 -12  34.04  0.68
  3 -2 -12  1.41  0.18
  4 -2 -12  0.58  0.16
  5 -2 -12  1.90  0.34
 -4 -1 -12  0.48  0.22
 -3 -1 -12  0.09  0.17
 -2 -1 -12  10.12  0.36
 -1 -1 -12  0.11  0.06
  0 -1 -12  2.61  0.14
  1 -1 -12  22.47  0.48
  2 -1 -12  0.42  0.12
  3 -1 -12  10.44  0.37
  4 -1 -12  2.21  0.23
  5 -1 -12  2.38  0.26
 -4  0 -12  0.26  0.20
 -3  0 -12  1.02  0.24
 -2  0 -12  4.30  0.25
 -1  0 -12  0.95  0.11
  0  0 -12  0.43  0.09
  1  0 -12  6.79  0.25
  2  0 -12  11.83  0.46
  3  0 -12  0.81  0.20
  4  0 -12  0.56  0.19
  5  0 -12  3.36  0.38
 -4  1 -12  0.39  0.21
 -3  1 -12  7.03  0.31
 -2  1 -12  4.73  0.27
 -1  1 -12  4.01  0.25
  0  1 -12  0.90  0.16
  1  1 -12  7.12  0.27
  2  1 -12  6.74  0.28
  3  1 -12  -0.26  0.13
  4  1 -12  3.56  0.34
  5  1 -12  2.70  0.35
 -4  2 -12  17.30  0.84
 -3  2 -12  3.62  0.40
 -2  2 -12  6.51  0.31
 -1  2 -12  2.65  0.24
  0  2 -12  2.74  0.25
  1  2 -12  3.28  0.28
  2  2 -12  0.44  0.15
  3  2 -12  1.43  0.17
  4  2 -12  1.72  0.26
  5  2 -12  7.98  0.55
 -4  3 -12  0.15  0.21
 -3  3 -12  9.29  0.59
 -2  3 -12  1.65  0.31
 -1  3 -12  1.38  0.19
  0  3 -12  9.52  0.42
  1  3 -12  18.15  0.62
  2  3 -12  26.43  0.81
  3  3 -12  5.81  0.42
  4  3 -12  0.51  0.14
  5  3 -12  1.71  0.29
 -5  4 -12  0.69  0.25
 -4  4 -12  2.45  0.26
 -3  4 -12  1.67  0.21
 -2  4 -12  7.66  0.29
 -1  4 -12  4.50  0.21
  0  4 -12  9.85  0.29
  1  4 -12  5.06  0.22
  2  4 -12  2.31  0.18
  3  4 -12  2.69  0.24
  4  4 -12  0.90  0.23
 -5  5 -12  -0.08  0.21
 -4  5 -12  1.47  0.18
 -3  5 -12  0.58  0.13
 -2  5 -12  0.60  0.14
 -1  5 -12  4.86  0.28
  0  5 -12  0.03  0.08
  1  5 -12  8.39  0.28
  2  5 -12  5.24  0.26
  3  5 -12  7.20  0.34
  4  5 -12  10.52  0.43
 -4  6 -12  0.82  0.15
 -3  6 -12  3.81  0.26
 -2  6 -12  7.27  0.31
 -1  6 -12  1.02  0.16
  0  6 -12  0.20  0.11
  1  6 -12  1.19  0.15
  2  6 -12  3.09  0.22
  3  6 -12  0.07  0.13
  4  6 -12  0.02  0.16
 -3  7 -12  0.49  0.16
 -2  7 -12  1.08  0.18
 -1  7 -12  3.24  0.25
  0  7 -12  4.60  0.30
  1  7 -12  -0.01  0.11
  2  7 -12  5.76  0.31
  3  7 -12  2.78  0.28
 -3  8 -12  2.20  0.45
 -2  8 -12  1.88  0.22
 -1  8 -12  1.00  0.18
  0  8 -12  0.62  0.16
  1  8 -12  12.70  0.54
  2  8 -12  1.19  0.33
 -1 -7 -11  6.49  0.37
  0 -7 -11  3.48  0.25
  1 -7 -11  1.26  0.20
  2 -7 -11  2.56  0.29
 -2 -6 -11  1.35  0.19
 -1 -6 -11  2.05  0.22
  0 -6 -11  8.16  0.29
  1 -6 -11  7.45  0.28
  2 -6 -11  2.92  0.26
  3 -6 -11  1.61  0.23
 -4 -5 -11  2.61  0.34
 -3 -5 -11  0.54  0.16
 -2 -5 -11  1.49  0.19
 -1 -5 -11  4.28  0.28
  0 -5 -11  4.62  0.22
  1 -5 -11  3.88  0.22
  2 -5 -11  18.78  0.47
  3 -5 -11  0.47  0.16
  4 -5 -11  0.35  0.19
 -4 -4 -11  0.28  0.12
 -3 -4 -11  4.26  0.23
 -2 -4 -11  2.73  0.22
 -1 -4 -11  6.56  0.29
  0 -4 -11  14.65  0.36
  1 -4 -11  0.21  0.09
  2 -4 -11  8.55  0.29
  3 -4 -11  12.88  0.40
  4 -4 -11  1.27  0.23
 -5 -3 -11  2.51  0.37
 -4 -3 -11  0.36  0.12
 -3 -3 -11  0.16  0.09
 -2 -3 -11  13.94  0.36
 -1 -3 -11  2.38  0.19
  0 -3 -11  14.81  0.35
  1 -3 -11  0.14  0.08
  2 -3 -11  4.01  0.22
  3 -3 -11  9.87  0.35
  4 -3 -11  0.44  0.15
  5 -3 -11  4.15  0.40
 -5 -2 -11  3.67  0.30
 -4 -2 -11  0.75  0.12
 -3 -2 -11  4.03  0.21
 -2 -2 -11  10.18  0.28
 -1 -2 -11  17.13  0.38
  0 -2 -11  0.85  0.10
  1 -2 -11  10.02  0.28
  2 -2 -11  0.25  0.09
  3 -2 -11  1.26  0.16
  4 -2 -11  -0.02  0.12
  5 -2 -11  2.53  0.26
 -5 -1 -11  0.16  0.21
 -4 -1 -11  0.39  0.12
 -3 -1 -11  1.94  0.15
 -2 -1 -11  10.22  0.27
 -1 -1 -11  16.68  0.31
  0 -1 -11  3.51  0.14
  1 -1 -11  44.87  0.77
  2 -1 -11  27.36  0.56
  3 -1 -11  -0.04  0.09
  4 -1 -11  4.82  0.30
  5 -1 -11  1.66  0.22
  6 -1 -11  1.74  0.46
 -5  0 -11  2.48  0.35
 -4  0 -11  7.55  0.49
 -3  0 -11  7.52  0.46
 -2  0 -11  4.78  0.22
 -1  0 -11  0.08  0.06
  0  0 -11  9.18  0.22
  1  0 -11  2.46  0.14
  2  0 -11  17.59  0.43
  3  0 -11  18.25  0.48
  4  0 -11  0.34  0.15
  5  0 -11  12.02  0.44
  6  0 -11  2.84  0.34
 -5  1 -11  0.77  0.25
 -4  1 -11  0.15  0.18
 -3  1 -11  12.51  0.62
 -2  1 -11  7.58  0.31
 -1  1 -11  0.92  0.13
  0  1 -11  0.80  0.10
  1  1 -11  15.40  0.39
  2  1 -11  21.73  0.52
  3  1 -11  12.75  0.50
  4  1 -11  4.02  0.35
  5  1 -11  2.68  0.33
 -5  2 -11  0.75  0.24
 -4  2 -11  1.10  0.25
 -3  2 -11  0.91  0.14
 -2  2 -11  7.31  0.31
 -1  2 -11  15.82  0.48
  0  2 -11  15.66  0.51
  1  2 -11  1.15  0.17
  2  2 -11  3.44  0.23
  3  2 -11  1.16  0.16
  4  2 -11  8.31  0.44
  5  2 -11  0.27  0.19
 -5  3 -11  2.36  0.25
 -4  3 -11  3.05  0.26
 -3  3 -11  1.11  0.13
 -2  3 -11  8.29  0.23
 -1  3 -11  10.98  0.27
  0  3 -11  4.42  0.18
  1  3 -11  11.23  0.29
  2  3 -11  3.51  0.19
  3  3 -11  3.61  0.21
  4  3 -11  0.19  0.11
  5  3 -11  1.77  0.27
 -5  4 -11  1.80  0.19
 -4  4 -11  1.49  0.16
 -3  4 -11  1.03  0.14
 -2  4 -11  0.62  0.11
 -1  4 -11  0.87  0.10
  0  4 -11  5.02  0.20
  1  4 -11  7.69  0.26
  2  4 -11  42.47  0.73
  3  4 -11  0.28  0.12
  4  4 -11  4.18  0.29
  5  4 -11  3.57  0.30
 -5  5 -11  3.82  0.26
 -4  5 -11  3.21  0.23
 -3  5 -11  3.68  0.23
 -2  5 -11  2.25  0.19
 -1  5 -11  11.96  0.37
  0  5 -11  1.81  0.15
  1  5 -11  0.78  0.12
  2  5 -11  11.67  0.34
  3  5 -11  7.88  0.34
  4  5 -11  0.10  0.13
  5  5 -11  0.19  0.17
 -5  6 -11  0.92  0.30
 -4  6 -11  0.74  0.16
 -3  6 -11  2.03  0.20
 -2  6 -11  12.80  0.35
 -1  6 -11  0.63  0.13
  0  6 -11  0.15  0.10
  1  6 -11  7.38  0.28
  2  6 -11  6.86  0.28
  3  6 -11  7.74  0.36
  4  6 -11  1.80  0.23
 -4  7 -11  0.56  0.20
 -3  7 -11  4.64  0.30
 -2  7 -11  15.49  0.41
 -1  7 -11  7.88  0.34
  0  7 -11  4.73  0.30
  1  7 -11  0.05  0.11
  2  7 -11  2.89  0.22
  3  7 -11  1.43  0.21
 -3  8 -11  0.14  0.10
 -2  8 -11  0.71  0.13
 -1  8 -11  5.16  0.28
  0  8 -11  0.01  0.11
  1  8 -11  10.04  0.41
  2  8 -11  5.18  0.35
 -2  9 -11  0.82  0.18
 -1  9 -11  0.00  0.11
  0  9 -11  4.11  0.31
  1  9 -11  5.05  0.45
  0 -8 -10  1.07  0.26
  1 -8 -10  -0.05  0.22
 -2 -7 -10  1.18  0.19
 -1 -7 -10  9.64  0.39
  0 -7 -10  4.54  0.30
  1 -7 -10  0.33  0.13
  2 -7 -10  1.00  0.26
  3 -7 -10  2.02  0.26
  4 -7 -10  0.51  0.23
 -3 -6 -10  0.08  0.13
 -2 -6 -10  7.52  0.36
 -1 -6 -10  14.28  0.47
  0 -6 -10  0.54  0.13
  1 -6 -10  3.69  0.21
  2 -6 -10  2.33  0.23
  3 -6 -10  14.27  0.52
  4 -6 -10  0.64  0.20
 -4 -5 -10  0.35  0.12
 -3 -5 -10  2.15  0.18
 -2 -5 -10  0.42  0.13
 -1 -5 -10  10.74  0.38
  0 -5 -10  31.55  0.73
  1 -5 -10  0.10  0.08
  2 -5 -10  20.75  0.48
  3 -5 -10  9.62  0.42
  4 -5 -10  5.51  0.40
 -4 -4 -10  1.22  0.15
 -3 -4 -10  0.15  0.09
 -2 -4 -10  14.10  0.35
 -1 -4 -10  7.91  0.31
  0 -4 -10  1.44  0.13
  1 -4 -10  24.04  0.49
  2 -4 -10  2.10  0.17
  3 -4 -10  18.61  0.48
  4 -4 -10  0.00  0.15
  5 -4 -10  5.31  0.43
 -5 -3 -10  2.31  0.24
 -4 -3 -10  3.88  0.22
 -3 -3 -10  2.27  0.16
 -2 -3 -10  14.18  0.34
 -1 -3 -10  8.01  0.23
  0 -3 -10  0.79  0.09
  1 -3 -10  1.92  0.14
  2 -3 -10  9.01  0.28
  3 -3 -10  -0.02  0.09
  4 -3 -10  9.75  0.37
  5 -3 -10  3.47  0.35
 -5 -2 -10  2.09  0.22
 -4 -2 -10  0.35  0.13
 -3 -2 -10  3.14  0.18
 -2 -2 -10  3.09  0.16
 -1 -2 -10  6.23  0.20
  0 -2 -10  14.30  0.28
  1 -2 -10  0.79  0.10
  2 -2 -10  18.99  0.44
  3 -2 -10  12.72  0.38
  4 -2 -10  0.14  0.12
  5 -2 -10  1.22  0.19
  6 -2 -10  0.05  0.26
 -5 -1 -10  0.39  0.23
 -4 -1 -10  0.90  0.15
 -3 -1 -10  7.33  0.23
 -2 -1 -10  13.07  0.30
 -1 -1 -10  5.03  0.15
  0 -1 -10  0.84  0.07
  1 -1 -10  3.61  0.14
  2 -1 -10  21.30  0.47
  3 -1 -10  0.08  0.09
  4 -1 -10  0.95  0.16
  5 -1 -10  0.36  0.14
  6 -1 -10  0.91  0.19
 -5  0 -10  2.45  0.32
 -4  0 -10  0.40  0.20
 -3  0 -10  0.18  0.07
 -2  0 -10  1.90  0.12
 -1  0 -10  17.21  0.30
  0  0 -10  35.13  0.52
  1  0 -10  8.22  0.21
  2  0 -10  3.53  0.16
  3  0 -10  30.54  0.64
  4  0 -10  14.51  0.43
  5  0 -10  0.22  0.13
  6  0 -10  2.37  0.25
 -5  1 -10  5.96  0.45
 -4  1 -10  16.99  0.74
 -3  1 -10  5.74  0.40
 -2  1 -10  18.98  0.52
 -1  1 -10  5.79  0.19
  0  1 -10  6.65  0.21
  1  1 -10  3.78  0.18
  2  1 -10  0.03  0.07
  3  1 -10  2.23  0.16
  4  1 -10  4.01  0.26
  5  1 -10  15.34  0.48
  6  1 -10  6.78  0.39
 -6  2 -10  1.13  0.25
 -5  2 -10  2.29  0.23
 -4  2 -10  4.09  0.25
 -3  2 -10  12.34  0.27
 -2  2 -10  0.78  0.08
 -1  2 -10  11.49  0.25
  0  2 -10  10.04  0.24
  1  2 -10  7.08  0.18
  2  2 -10  45.01  0.71
  3  2 -10  8.40  0.26
  4  2 -10  9.58  0.36
  5  2 -10  1.99  0.28
  6  2 -10  5.58  0.46
 -6  3 -10  1.07  0.19
 -5  3 -10  2.15  0.18
 -4  3 -10  6.20  0.24
 -3  3 -10  0.09  0.08
 -2  3 -10  15.92  0.33
 -1  3 -10  47.33  0.71
  0  3 -10  4.04  0.17
  1  3 -10  10.54  0.31
  2  3 -10  3.88  0.16
  3  3 -10  27.47  0.53
  4  3 -10  0.22  0.09
  5  3 -10  0.94  0.17
  6  3 -10  1.93  0.41
 -6  4 -10  0.59  0.23
 -5  4 -10  1.72  0.18
 -4  4 -10  0.00  0.09
 -3  4 -10  2.90  0.19
 -2  4 -10  4.95  0.22
 -1  4 -10  6.18  0.20
  0  4 -10  16.50  0.36
  1  4 -10  0.23  0.08
  2  4 -10  23.99  0.48
  3  4 -10  6.60  0.29
  4  4 -10  2.60  0.19
  5  4 -10  9.45  0.42
 -5  5 -10  6.06  0.29
 -4  5 -10  0.26  0.10
 -3  5 -10  0.27  0.10
 -2  5 -10  4.92  0.21
 -1  5 -10  4.95  0.23
  0  5 -10  0.66  0.10
  1  5 -10  1.71  0.14
  2  5 -10  1.70  0.15
  3  5 -10  26.17  0.65
  4  5 -10  2.43  0.24
  5  5 -10  2.10  0.29
 -5  6 -10  2.41  0.27
 -4  6 -10  6.30  0.30
 -3  6 -10  0.45  0.12
 -2  6 -10  6.03  0.24
 -1  6 -10  12.35  0.33
  0  6 -10  0.56  0.11
  1  6 -10  6.53  0.24
  2  6 -10  4.56  0.25
  3  6 -10  0.10  0.12
  4  6 -10  3.90  0.30
 -4  7 -10  0.34  0.14
 -3  7 -10  7.32  0.28
 -2  7 -10  2.80  0.19
 -1  7 -10  0.55  0.11
  0  7 -10  7.02  0.31
  1  7 -10  3.28  0.25
  2  7 -10  9.37  0.32
  3  7 -10  1.58  0.21
  4  7 -10  -0.22  0.14
 -3  8 -10  1.60  0.17
 -2  8 -10  15.82  0.42
 -1  8 -10  13.51  0.38
  0  8 -10  2.10  0.19
  1  8 -10  4.62  0.39
  2  8 -10  7.98  0.41
  3  8 -10  4.35  0.39
 -3  9 -10  2.77  0.45
 -2  9 -10  0.07  0.11
 -1  9 -10  1.53  0.17
  0  9 -10  1.70  0.18
  1  9 -10  1.37  0.20
  2  9 -10  5.07  0.44
 -1 10 -10  0.65  0.29
  0 10 -10  3.66  0.58
 -1 -8 -9  3.21  0.27
  0 -8 -9  2.64  0.24
  1 -8 -9  2.89  0.25
  2 -8 -9  9.70  0.41
  3 -8 -9  5.69  0.54
 -3 -7 -9  4.50  0.33
 -2 -7 -9  0.20  0.13
 -1 -7 -9  5.06  0.32
  0 -7 -9  4.51  0.28
  1 -7 -9  0.48  0.14
  2 -7 -9  0.77  0.16
  3 -7 -9  6.87  0.39
  4 -7 -9  3.41  0.27
 -4 -6 -9  0.68  0.25
 -3 -6 -9  0.37  0.15
 -2 -6 -9  20.37  0.58
 -1 -6 -9  9.48  0.50
  0 -6 -9  5.45  0.27
  1 -6 -9  4.02  0.20
  2 -6 -9  4.97  0.29
  3 -6 -9  3.73  0.30
  4 -6 -9  -0.03  0.12
  5 -6 -9  0.17  0.26
 -4 -5 -9  0.37  0.12
 -3 -5 -9  0.83  0.13
 -2 -5 -9  5.28  0.28
 -1 -5 -9  7.83  0.31
  0 -5 -9  4.97  0.25
  1 -5 -9  0.14  0.08
  2 -5 -9  0.59  0.11
  3 -5 -9  6.54  0.33
  4 -5 -9  5.89  0.39
  5 -5 -9  0.82  0.24
 -5 -4 -9  4.28  0.31
 -4 -4 -9  7.32  0.28
 -3 -4 -9  0.06  0.08
 -2 -4 -9  0.56  0.10
 -1 -4 -9  8.21  0.30
  0 -4 -9  12.36  0.37
  1 -4 -9  9.60  0.27
  2 -4 -9  18.80  0.43
  3 -4 -9  6.00  0.25
  4 -4 -9  12.99  0.50
  5 -4 -9  1.81  0.27
 -5 -3 -9  1.10  0.18
 -4 -3 -9  3.45  0.25
 -3 -3 -9  25.51  0.51
 -2 -3 -9  2.35  0.14
 -1 -3 -9  7.50  0.22
  0 -3 -9  5.43  0.22
  1 -3 -9  8.36  0.24
  2 -3 -9  29.81  0.58
  3 -3 -9  -0.14  0.08
  4 -3 -9  2.91  0.23
  5 -3 -9  5.64  0.61
  6 -3 -9  9.30  0.54
 -6 -2 -9  -0.16  0.21
 -5 -2 -9  3.84  0.27
 -4 -2 -9  4.19  0.25
 -3 -2 -9  6.08  0.21
 -2 -2 -9  38.50  0.65
 -1 -2 -9  7.14  0.20
  0 -2 -9  36.99  0.54
  1 -2 -9  8.05  0.22
  2 -2 -9  1.10  0.11
  3 -2 -9  51.01  0.90
  4 -2 -9  0.96  0.15
  5 -2 -9  2.01  0.21
  6 -2 -9  3.60  0.36
 -6 -1 -9  0.49  0.22
 -5 -1 -9  0.14  0.12
 -4 -1 -9  3.53  0.23
 -3 -1 -9  5.56  0.24
 -2 -1 -9  6.66  0.20
 -1 -1 -9  31.41  0.54
  0 -1 -9  12.39  0.24
  1 -1 -9  17.03  0.31
  2 -1 -9  16.30  0.38
  3 -1 -9  5.00  0.23
  4 -1 -9  22.46  0.54
  5 -1 -9  4.46  0.29
  6 -1 -9  1.24  0.20
 -6  0 -9  1.59  0.29
 -5  0 -9  3.03  0.34
 -4  0 -9  3.70  0.23
 -3  0 -9  6.55  0.25
 -2  0 -9  0.39  0.07
 -1  0 -9  16.09  0.28
  0  0 -9  13.48  0.25
  1  0 -9  10.57  0.23
  2  0 -9  1.05  0.10
  3  0 -9  23.45  0.52
  4  0 -9  13.73  0.41
  5  0 -9  0.76  0.15
  6  0 -9  1.36  0.20
 -6  1 -9  0.67  0.17
 -5  1 -9  4.60  0.25
 -4  1 -9  12.32  0.31
 -3  1 -9  13.87  0.32
 -2  1 -9  1.19  0.07
 -1  1 -9  12.83  0.19
  0  1 -9  17.62  0.24
  1  1 -9  5.03  0.12
  2  1 -9  6.22  0.16
  3  1 -9  41.10  0.59
  4  1 -9  2.69  0.21
  5  1 -9  4.46  0.29
  6  1 -9  0.26  0.13
 -6  2 -9  0.16  0.11
 -5  2 -9  5.36  0.23
 -4  2 -9  6.92  0.24
 -3  2 -9  57.48  0.94
 -2  2 -9  0.64  0.07
 -1  2 -9  29.76  0.47
  0  2 -9  16.02  0.27
  1  2 -9  1.28  0.09
  2  2 -9  1.84  0.13
  3  2 -9  0.63  0.08
  4  2 -9  0.56  0.10
  5  2 -9  3.30  0.25
  6  2 -9  6.46  0.39
 -6  3 -9  0.80  0.14
 -5  3 -9  5.20  0.25
 -4  3 -9  5.63  0.22
 -3  3 -9  0.06  0.07
 -2  3 -9  26.98  0.46
 -1  3 -9  11.95  0.27
  0  3 -9  7.14  0.20
  1  3 -9  0.76  0.09
  2  3 -9  18.13  0.33
  3  3 -9  45.40  0.75
  4  3 -9  4.13  0.22
  5  3 -9  0.50  0.15
  6  3 -9  1.91  0.39
 -6  4 -9  1.78  0.19
 -5  4 -9  4.26  0.24
 -4  4 -9  3.88  0.22
 -3  4 -9  1.15  0.12
 -2  4 -9  16.31  0.36
 -1  4 -9  47.29  0.72
  0  4 -9  8.70  0.24
  1  4 -9  20.91  0.41
  2  4 -9  8.19  0.25
  3  4 -9  11.18  0.31
  4  4 -9  3.51  0.21
  5  4 -9  1.07  0.18
  6  4 -9  4.16  0.40
 -6  5 -9  1.48  0.32
 -5  5 -9  4.86  0.26
 -4  5 -9  0.57  0.12
 -3  5 -9  1.93  0.14
 -2  5 -9  1.29  0.12
 -1  5 -9  5.84  0.20
  0  5 -9  14.71  0.34
  1  5 -9  5.46  0.21
  2  5 -9  23.22  0.48
  3  5 -9  7.96  0.33
  4  5 -9  18.05  0.53
  5  5 -9  7.24  0.36
 -5  6 -9  2.10  0.20
 -4  6 -9  3.66  0.24
 -3  6 -9  2.09  0.16
 -2  6 -9  10.81  0.30
 -1  6 -9  14.47  0.35
  0  6 -9  1.86  0.15
  1  6 -9  0.08  0.08
  2  6 -9  13.80  0.37
  3  6 -9  3.23  0.25
  4  6 -9  1.53  0.24
  5  6 -9  2.97  0.34
 -5  7 -9  2.21  0.38
 -4  7 -9  3.15  0.24
 -3  7 -9  6.67  0.26
 -2  7 -9  1.93  0.17
 -1  7 -9  2.10  0.17
  0  7 -9  5.67  0.24
  1  7 -9  7.38  0.31
  2  7 -9  0.75  0.12
  3  7 -9  7.64  0.42
  4  7 -9  4.73  0.40
 -4  8 -9  1.77  0.25
 -3  8 -9  0.25  0.11
 -2  8 -9  5.52  0.28
 -1  8 -9  1.08  0.14
  0  8 -9  7.38  0.28
  1  8 -9  1.17  0.17
  2  8 -9  10.50  0.47
  3  8 -9  2.06  0.29
 -4  9 -9  0.58  0.30
 -3  9 -9  2.38  0.24
 -2  9 -9  0.47  0.13
 -1  9 -9  11.93  0.37
  0  9 -9  3.13  0.23
  1  9 -9  5.10  0.34
  2  9 -9  2.40  0.25
 -2 10 -9  1.26  0.36
 -1 10 -9  1.61  0.21
  0 10 -9  2.27  0.25
  1 10 -9  0.02  0.16
 -1 -9 -8  1.05  0.27
  0 -9 -8  8.38  0.37
  1 -9 -8  0.41  0.15
  2 -9 -8  0.39  0.15
  3 -9 -8  7.82  0.59
 -2 -8 -8  5.29  0.34
 -1 -8 -8  5.04  0.32
  0 -8 -8  3.07  0.26
  1 -8 -8  0.20  0.12
  2 -8 -8  1.46  0.20
  3 -8 -8  3.58  0.33
  4 -8 -8  3.81  0.36
 -3 -7 -8  2.79  0.26
 -2 -7 -8  3.44  0.27
 -1 -7 -8  8.25  0.34
  0 -7 -8  18.77  0.53
  1 -7 -8  0.72  0.14
  2 -7 -8  0.21  0.13
  3 -7 -8  5.26  0.29
  4 -7 -8  8.98  0.38
  5 -7 -8  4.36  0.58
 -4 -6 -8  15.53  0.43
 -3 -6 -8  0.36  0.11
 -2 -6 -8  2.87  0.23
 -1 -6 -8  12.09  0.40
  0 -6 -8  6.63  0.28
  1 -6 -8  15.15  0.36
  2 -6 -8  9.45  0.36
  3 -6 -8  0.22  0.13
  4 -6 -8  6.44  0.32
  5 -6 -8  2.13  0.28
 -5 -5 -8  0.36  0.17
 -4 -5 -8  0.06  0.10
 -3 -5 -8  13.11  0.36
 -2 -5 -8  0.38  0.09
 -1 -5 -8  9.26  0.32
  0 -5 -8  5.02  0.23
  1 -5 -8  63.03  1.00
  2 -5 -8  27.15  0.53
  3 -5 -8  11.68  0.42
  4 -5 -8  0.35  0.11
  5 -5 -8  0.79  0.22
 -5 -4 -8  8.49  0.38
 -4 -4 -8  1.28  0.18
 -3 -4 -8  5.31  0.21
 -2 -4 -8  20.28  0.42
 -1 -4 -8  0.38  0.07
  0 -4 -8  14.07  0.38
  1 -4 -8  7.88  0.23
  2 -4 -8  3.82  0.18
  3 -4 -8  21.70  0.49
  4 -4 -8  8.43  0.39
  5 -4 -8  7.61  0.45
  6 -4 -8  0.21  0.19
 -6 -3 -8  2.76  0.39
 -5 -3 -8  0.11  0.12
 -4 -3 -8  3.10  0.23
 -3 -3 -8  7.02  0.23
 -2 -3 -8  0.21  0.07
 -1 -3 -8  12.65  0.28
  0 -3 -8  0.42  0.06
  1 -3 -8  31.94  0.55
  2 -3 -8  2.53  0.16
  3 -3 -8  20.53  0.46
  4 -3 -8  24.61  0.57
  5 -3 -8  7.89  0.43
  6 -3 -8  1.96  0.28
 -6 -2 -8  0.84  0.18
 -5 -2 -8  3.95  0.27
 -4 -2 -8  19.46  0.53
 -3 -2 -8  7.80  0.29
 -2 -2 -8  6.30  0.19
 -1 -2 -8  14.30  0.30
  0 -2 -8  36.17  0.59
  1 -2 -8  16.91  0.30
  2 -2 -8  8.29  0.24
  3 -2 -8  0.03  0.07
  4 -2 -8  16.88  0.45
  5 -2 -8  0.70  0.14
  6 -2 -8  1.32  0.23
 -6 -1 -8  0.07  0.12
 -5 -1 -8  3.92  0.26
 -4 -1 -8  8.78  0.32
 -3 -1 -8  2.81  0.18
 -2 -1 -8  0.60  0.08
 -1 -1 -8  25.63  0.45
  0 -1 -8 145.21  1.77
  1 -1 -8  14.31  0.26
  2 -1 -8  39.13  0.59
  3 -1 -8  9.67  0.29
  4 -1 -8  0.28  0.11
  5 -1 -8  6.04  0.33
  6 -1 -8  0.13  0.13
 -6  0 -8  0.93  0.16
 -5  0 -8  0.11  0.10
 -4  0 -8  16.41  0.31
 -3  0 -8  42.93  0.60
 -2  0 -8  0.53  0.05
 -1  0 -8  14.46  0.22
  0  0 -8  38.34  0.43
  1  0 -8  48.93  0.61
  2  0 -8  8.74  0.18
  3  0 -8  18.12  0.36
  4  0 -8  19.67  0.48
  5  0 -8  0.46  0.13
  6  0 -8  5.40  0.33
 -6  1 -8  0.37  0.11
 -5  1 -8  9.81  0.28
 -4  1 -8  13.29  0.32
 -3  1 -8  1.84  0.10
 -2  1 -8  21.40  0.34
 -1  1 -8  18.98  0.25
  0  1 -8  10.91  0.17
  1  1 -8  15.68  0.24
  2  1 -8  62.20  0.81
  3  1 -8  58.90  0.76
  4  1 -8  38.62  0.65
  5  1 -8  0.70  0.14
  6  1 -8  4.32  0.31
 -6  2 -8  2.73  0.19
 -5  2 -8  9.02  0.28
 -4  2 -8  3.29  0.16
 -3  2 -8  0.14  0.06
 -2  2 -8  9.27  0.20
 -1  2 -8  22.09  0.32
  0  2 -8  31.15  0.42
  1  2 -8  5.11  0.12
  2  2 -8  1.75  0.10
  3  2 -8  51.63  0.69
  4  2 -8  13.61  0.33
  5  2 -8  7.67  0.30
  6  2 -8  2.87  0.29
 -6  3 -8  -0.01  0.10
 -5  3 -8  2.74  0.19
 -4  3 -8  9.80  0.31
 -3  3 -8  2.48  0.15
 -2  3 -8  8.25  0.18
 -1  3 -8  69.35  0.98
  0  3 -8  37.30  0.58
  1  3 -8  6.79  0.17
  2  3 -8  5.00  0.15
  3  3 -8  15.66  0.35
  4  3 -8  13.83  0.35
  5  3 -8  0.33  0.10
  6  3 -8  2.65  0.42
 -6  4 -8  4.14  0.25
 -5  4 -8  1.91  0.17
 -4  4 -8  1.77  0.15
 -3  4 -8  2.01  0.13
 -2  4 -8  0.63  0.08
 -1  4 -8  10.90  0.23
  0  4 -8  1.81  0.12
  1  4 -8  13.79  0.31
  2  4 -8  26.59  0.43
  3  4 -8  14.30  0.34
  4  4 -8  0.18  0.09
  5  4 -8  7.10  0.42
  6  4 -8  6.58  0.49
 -6  5 -8  0.58  0.24
 -5  5 -8  4.75  0.27
 -4  5 -8  7.99  0.29
 -3  5 -8  10.53  0.27
 -2  5 -8  10.93  0.28
 -1  5 -8  0.20  0.07
  0  5 -8  27.70  0.44
  1  5 -8  17.20  0.37
  2  5 -8  3.17  0.18
  3  5 -8  19.65  0.51
  4  5 -8  1.53  0.15
  5  5 -8  0.96  0.17
  6  5 -8  0.78  0.23
 -5  6 -8  3.20  0.28
 -4  6 -8  2.63  0.20
 -3  6 -8  8.23  0.26
 -2  6 -8  3.58  0.19
 -1  6 -8  5.31  0.20
  0  6 -8  0.68  0.10
  1  6 -8  0.92  0.11
  2  6 -8  13.77  0.37
  3  6 -8  16.95  0.49
  4  6 -8  11.57  0.52
  5  6 -8  4.77  0.40
 -5  7 -8  0.49  0.16
 -4  7 -8  4.76  0.34
 -3  7 -8  5.73  0.24
 -2  7 -8  14.67  0.37
 -1  7 -8  31.45  0.58
  0  7 -8  13.46  0.34
  1  7 -8  14.96  0.37
  2  7 -8  2.41  0.21
  3  7 -8  4.39  0.36
  4  7 -8  7.73  0.46
 -4  8 -8  6.59  0.34
 -3  8 -8  1.31  0.17
 -2  8 -8  0.27  0.10
 -1  8 -8  5.84  0.25
  0  8 -8  28.83  0.58
  1  8 -8  1.12  0.14
  2  8 -8  1.69  0.20
  3  8 -8  2.54  0.30
  4  8 -8  10.07  0.80
 -4  9 -8  1.23  0.32
 -3  9 -8  3.10  0.26
 -2  9 -8  -0.02  0.10
 -1  9 -8  2.55  0.20
  0  9 -8  3.98  0.24
  1  9 -8  11.55  0.36
  2  9 -8  6.08  0.36
  3  9 -8  4.88  0.64
 -3 10 -8  0.48  0.29
 -2 10 -8  -0.13  0.11
 -1 10 -8  2.06  0.22
  0 10 -8  2.74  0.22
  1 10 -8  0.22  0.11
  2 10 -8  3.48  0.59
  0 -10 -7  4.53  0.48
  1 -10 -7  4.74  0.46
 -2 -9 -7  0.41  0.15
 -1 -9 -7  6.79  0.34
  0 -9 -7  4.60  0.31
  1 -9 -7  4.02  0.28
  2 -9 -7  7.44  0.31
  3 -9 -7  2.40  0.22
 -3 -8 -7  0.41  0.21
 -2 -8 -7  0.09  0.13
 -1 -8 -7  2.69  0.23
  0 -8 -7  0.06  0.11
  1 -8 -7  2.26  0.21
  2 -8 -7  1.65  0.19
  3 -8 -7  5.82  0.31
  4 -8 -7  2.08  0.23
 -4 -7 -7  0.84  0.14
 -3 -7 -7  4.09  0.29
 -2 -7 -7  5.78  0.30
 -1 -7 -7  2.37  0.21
  0 -7 -7  1.96  0.18
  1 -7 -7  18.19  0.50
  2 -7 -7  0.17  0.10
  3 -7 -7  1.02  0.15
  4 -7 -7  0.42  0.14
  5 -7 -7  2.88  0.33
 -5 -6 -7  6.36  0.51
 -4 -6 -7  0.44  0.12
 -3 -6 -7  15.23  0.40
 -2 -6 -7  1.93  0.19
 -1 -6 -7  20.20  0.52
  0 -6 -7  11.17  0.36
  1 -6 -7  0.38  0.11
  2 -6 -7  11.77  0.38
  3 -6 -7  0.16  0.11
  4 -6 -7  4.72  0.27
  5 -6 -7  2.05  0.28
  6 -6 -7  0.18  0.26
 -5 -5 -7  0.11  0.15
 -4 -5 -7  9.61  0.39
 -3 -5 -7  8.45  0.27
 -2 -5 -7  22.34  0.45
 -1 -5 -7  0.87  0.12
  0 -5 -7  16.30  0.44
  1 -5 -7  69.55  1.08
  2 -5 -7  0.16  0.07
  3 -5 -7  22.41  0.60
  4 -5 -7  3.58  0.24
  5 -5 -7  11.50  0.50
  6 -5 -7  0.54  0.21
 -5 -4 -7  0.86  0.17
 -4 -4 -7  4.24  0.27
 -3 -4 -7  2.83  0.20
 -2 -4 -7  6.66  0.21
 -1 -4 -7  3.37  0.14
  0 -4 -7  29.47  0.63
  1 -4 -7  55.28  0.86
  2 -4 -7  27.83  0.52
  3 -4 -7  4.40  0.20
  4 -4 -7  42.37  0.80
  5 -4 -7  2.20  0.27
  6 -4 -7  1.78  0.28
 -6 -3 -7  3.69  0.30
 -5 -3 -7  2.29  0.23
 -4 -3 -7  8.68  0.34
 -3 -3 -7  28.04  0.66
 -2 -3 -7  4.16  0.16
 -1 -3 -7  14.86  0.32
  0 -3 -7  42.83  0.68
  1 -3 -7  0.22  0.05
  2 -3 -7  10.08  0.26
  3 -3 -7  0.51  0.09
  4 -3 -7  10.04  0.33
  5 -3 -7  18.64  0.62
  6 -3 -7  3.63  0.34
 -6 -2 -7  0.11  0.19
 -5 -2 -7  0.24  0.17
 -4 -2 -7  18.86  0.51
 -3 -2 -7  14.82  0.40
 -2 -2 -7  1.92  0.11
 -1 -2 -7  0.31  0.05
  0 -2 -7  62.10  0.92
  1 -2 -7  36.83  0.52
  2 -2 -7  2.84  0.14
  3 -2 -7  2.06  0.15
  4 -2 -7  40.74  0.78
  5 -2 -7  5.44  0.28
  6 -2 -7  3.20  0.33
 -6 -1 -7  0.05  0.11
 -5 -1 -7  7.76  0.30
 -4 -1 -7  8.91  0.22
 -3 -1 -7  19.23  0.31
 -2 -1 -7  11.74  0.20
 -1 -1 -7  32.60  0.44
  0 -1 -7  39.31  0.54
  1 -1 -7  1.63  0.07
  2 -1 -7  2.70  0.11
  3 -1 -7  26.65  0.54
  4 -1 -7  0.92  0.13
  5 -1 -7  -0.05  0.09
  6 -1 -7  2.49  0.23
 -7  0 -7  1.14  0.26
 -6  0 -7  1.77  0.15
 -5  0 -7  3.26  0.17
 -4  0 -7  4.56  0.16
 -3  0 -7  0.51  0.06
 -2  0 -7  0.53  0.05
 -1  0 -7  0.96  0.05
  0  0 -7  93.25  0.94
  1  0 -7  43.81  0.54
  2  0 -7  9.76  0.19
  3  0 -7  33.59  0.55
  4  0 -7  35.21  0.69
  5  0 -7  5.53  0.28
  6  0 -7  1.11  0.17
  7  0 -7  0.32  0.21
 -7  1 -7  2.67  0.35
 -6  1 -7  0.20  0.10
 -5  1 -7  4.80  0.20
 -4  1 -7  25.49  0.47
 -3  1 -7  17.14  0.29
 -2  1 -7  2.77  0.09
 -1  1 -7 100.73  1.00
  0  1 -7  13.27  0.19
  1  1 -7  17.98  0.24
  2  1 -7  1.94  0.09
  3  1 -7  0.27  0.06
  4  1 -7  10.99  0.29
  5  1 -7  2.79  0.21
  6  1 -7  9.05  0.44
  7  1 -7  2.39  0.43
 -7  2 -7  0.36  0.16
 -6  2 -7  7.89  0.28
 -5  2 -7  6.33  0.22
 -4  2 -7  15.11  0.34
 -3  2 -7  10.35  0.25
 -2  2 -7  48.54  0.59
 -1  2 -7  11.36  0.16
  0  2 -7  0.18  0.03
  1  2 -7  36.44  0.43
  2  2 -7  4.44  0.13
  3  2 -7  45.60  0.62
  4  2 -7  2.80  0.17
  5  2 -7  25.78  0.52
  6  2 -7  8.62  0.43
  7  2 -7  3.99  0.51
 -7  3 -7  1.14  0.30
 -6  3 -7  0.43  0.11
 -5  3 -7  8.49  0.27
 -4  3 -7  5.81  0.21
 -3  3 -7  39.51  0.69
 -2  3 -7  3.93  0.11
 -1  3 -7  29.01  0.41
  0  3 -7  92.44  1.07
  1  3 -7  7.77  0.17
  2  3 -7  38.69  0.48
  3  3 -7  2.22  0.12
  4  3 -7  13.94  0.30
  5  3 -7  6.59  0.26
  6  3 -7  1.52  0.20
 -6  4 -7  2.91  0.21
 -5  4 -7  0.48  0.11
 -4  4 -7  0.47  0.09
 -3  4 -7  7.26  0.22
 -2  4 -7  23.65  0.41
 -1  4 -7  12.05  0.23
  0  4 -7  25.32  0.39
  1  4 -7  72.57  0.89
  2  4 -7  3.86  0.14
  3  4 -7  32.09  0.56
  4  4 -7  0.74  0.11
  5  4 -7  5.59  0.39
  6  4 -7  3.48  0.35
 -6  5 -7  1.95  0.27
 -5  5 -7  0.61  0.12
 -4  5 -7  6.94  0.25
 -3  5 -7  0.53  0.08
 -2  5 -7  4.06  0.17
 -1  5 -7  2.74  0.15
  0  5 -7  6.01  0.17
  1  5 -7  37.40  0.62
  2  5 -7  0.86  0.10
  3  5 -7  2.79  0.17
  4  5 -7  45.95  0.90
  5  5 -7  4.06  0.36
  6  5 -7  2.73  0.34
 -6  6 -7  0.22  0.21
 -5  6 -7  3.47  0.28
 -4  6 -7  6.71  0.24
 -3  6 -7  24.91  0.48
 -2  6 -7  0.28  0.08
 -1  6 -7  5.10  0.19
  0  6 -7  34.19  0.59
  1  6 -7  0.10  0.06
  2  6 -7  4.85  0.21
  3  6 -7  0.31  0.13
  4  6 -7  7.46  0.34
  5  6 -7  9.88  0.39
  6  6 -7  0.16  0.26
 -5  7 -7  0.25  0.15
 -4  7 -7  11.12  0.37
 -3  7 -7  6.44  0.23
 -2  7 -7  5.92  0.23
 -1  7 -7  0.14  0.07
  0  7 -7  1.16  0.12
  1  7 -7  11.93  0.32
  2  7 -7  1.50  0.17
  3  7 -7  1.60  0.22
  4  7 -7  5.95  0.43
  5  7 -7  3.13  0.55
 -5  8 -7  0.99  0.29
 -4  8 -7  2.92  0.24
 -3  8 -7  6.36  0.32
 -2  8 -7  1.31  0.14
 -1  8 -7  30.53  0.59
  0  8 -7  35.54  0.66
  1  8 -7  4.67  0.24
  2  8 -7  2.93  0.24
  3  8 -7  3.79  0.34
  4  8 -7  4.78  0.40
 -4  9 -7  3.48  0.28
 -3  9 -7  0.89  0.16
 -2  9 -7  7.01  0.33
 -1  9 -7  0.15  0.10
  0  9 -7  14.63  0.39
  1  9 -7  2.49  0.20
  2  9 -7  0.53  0.14
  3  9 -7  11.09  0.54
 -3 10 -7  2.17  0.29
 -2 10 -7  -0.05  0.11
 -1 10 -7  9.50  0.38
  0 10 -7  2.24  0.19
  1 10 -7  6.40  0.32
  2 10 -7  6.06  0.38
  1 11 -7  0.52  0.28
 -1 -10 -6  4.62  0.32
  0 -10 -6  11.13  0.43
  1 -10 -6  3.70  0.41
  2 -10 -6  0.75  0.26
 -2 -9 -6  2.00  0.22
 -1 -9 -6  2.48  0.23
  0 -9 -6  5.34  0.29
  1 -9 -6  11.15  0.41
  2 -9 -6  6.90  0.29
  3 -9 -6  0.18  0.17
 -3 -8 -6  5.01  0.32
 -2 -8 -6  1.19  0.18
 -1 -8 -6  7.47  0.33
  0 -8 -6  2.40  0.21
  1 -8 -6  9.57  0.35
  2 -8 -6  24.50  0.63
  3 -8 -6  9.80  0.35
  4 -8 -6  2.57  0.23
  5 -8 -6  3.76  0.53
 -4 -7 -6  7.21  0.30
 -3 -7 -6  10.43  0.33
 -2 -7 -6  38.16  0.86
 -1 -7 -6  7.74  0.31
  0 -7 -6  2.58  0.20
  1 -7 -6  8.09  0.31
  2 -7 -6  4.22  0.24
  3 -7 -6  2.67  0.20
  4 -7 -6  5.96  0.31
  5 -7 -6  12.35  0.43
 -5 -6 -6  0.07  0.16
 -4 -6 -6  0.86  0.17
 -3 -6 -6  4.89  0.22
 -2 -6 -6  12.12  0.32
 -1 -6 -6  8.83  0.32
  0 -6 -6  12.98  0.38
  1 -6 -6  12.99  0.37
  2 -6 -6  15.46  0.44
  3 -6 -6  5.40  0.24
  4 -6 -6  4.58  0.26
  5 -6 -6  1.05  0.19
  6 -6 -6  0.35  0.25
 -5 -5 -6  -0.01  0.14
 -4 -5 -6  4.76  0.29
 -3 -5 -6  1.81  0.15
 -2 -5 -6  16.66  0.37
 -1 -5 -6  12.83  0.29
  0 -5 -6  21.21  0.50
  1 -5 -6  20.97  0.50
  2 -5 -6  0.48  0.08
  3 -5 -6  3.17  0.19
  4 -5 -6  12.34  0.36
  5 -5 -6  4.39  0.34
  6 -5 -6  1.12  0.22
 -6 -4 -6  0.76  0.26
 -5 -4 -6  0.48  0.15
 -4 -4 -6  12.53  0.42
 -3 -4 -6  29.36  0.68
 -2 -4 -6  9.27  0.24
 -1 -4 -6  0.01  0.04
  0 -4 -6  35.58  0.58
  1 -4 -6  47.17  0.74
  2 -4 -6  13.92  0.31
  3 -4 -6  0.00  0.07
  4 -4 -6  26.26  0.56
  5 -4 -6  17.06  0.58
  6 -4 -6  0.72  0.20
 -6 -3 -6  2.96  0.37
 -5 -3 -6  10.72  0.58
 -4 -3 -6  6.94  0.30
 -3 -3 -6  30.78  0.70
 -2 -3 -6  16.08  0.33
 -1 -3 -6  9.88  0.22
  0 -3 -6  29.21  0.48
  1 -3 -6  21.15  0.38
  2 -3 -6  12.40  0.28
  3 -3 -6  55.14  0.90
  4 -3 -6  0.38  0.08
  5 -3 -6  11.98  0.47
  6 -3 -6  3.92  0.34
  7 -3 -6  4.39  0.58
 -6 -2 -6  1.42  0.17
 -5 -2 -6  0.67  0.10
 -4 -2 -6  25.21  0.46
 -3 -2 -6  44.93  0.61
 -2 -2 -6  16.35  0.25
 -1 -2 -6  71.24  1.03
  0 -2 -6  3.14  0.11
  1 -2 -6  73.95  0.94
  2 -2 -6  2.13  0.12
  3 -2 -6  1.22  0.12
  4 -2 -6  41.72  0.77
  5 -2 -6  0.64  0.12
  6 -2 -6  2.40  0.27
  7 -2 -6  3.98  0.36
 -7 -1 -6  3.55  0.39
 -6 -1 -6  0.69  0.11
 -5 -1 -6  0.96  0.11
 -4 -1 -6  2.92  0.13
 -3 -1 -6  12.70  0.23
 -2 -1 -6  22.27  0.47
 -1 -1 -6 120.56  1.28
  0 -1 -6  63.11  0.78
  1 -1 -6  45.82  0.54
  2 -1 -6  3.97  0.12
  3 -1 -6  58.61  0.95
  4 -1 -6  6.35  0.24
  5 -1 -6  11.17  0.36
  6 -1 -6  5.46  0.32
  7 -1 -6  2.64  0.31
 -7  0 -6  1.13  0.16
 -6  0 -6  2.83  0.18
 -5  0 -6  8.09  0.24
 -4  0 -6  8.78  0.23
 -3  0 -6  0.29  0.05
 -2  0 -6  90.72  1.12
 -1  0 -6  30.20  0.36
  0  0 -6  42.77  0.45
  1  0 -6  42.02  0.51
  2  0 -6  13.50  0.22
  3  0 -6  8.86  0.22
  4  0 -6  7.80  0.23
  5  0 -6  22.92  0.55
  6  0 -6  0.89  0.19
  7  0 -6  2.64  0.30
 -7  1 -6  0.50  0.12
 -6  1 -6  7.56  0.26
 -5  1 -6  8.56  0.25
 -4  1 -6  6.50  0.19
 -3  1 -6  20.08  0.37
 -2  1 -6 145.20  1.75
 -1  1 -6  8.96  0.14
  0  1 -6  9.58  0.15
  1  1 -6  33.61  0.39
  2  1 -6  86.33  0.99
  3  1 -6  8.20  0.18
  4  1 -6  49.72  0.76
  5  1 -6  19.35  0.42
  6  1 -6  4.14  0.33
  7  1 -6  0.27  0.17
 -7  2 -6  1.43  0.21
 -6  2 -6  1.25  0.14
 -5  2 -6  3.44  0.17
 -4  2 -6  6.60  0.20
 -3  2 -6  23.20  0.42
 -2  2 -6 184.64  2.05
 -1  2 -6  23.70  0.26
  0  2 -6  29.47  0.34
  1  2 -6  35.52  0.41
  2  2 -6  15.20  0.25
  3  2 -6  0.17  0.05
  4  2 -6  6.20  0.21
  5  2 -6  5.56  0.23
  6  2 -6  9.40  0.36
  7  2 -6  3.32  0.47
 -7  3 -6  5.05  0.51
 -6  3 -6  2.64  0.19
 -5  3 -6  0.75  0.11
 -4  3 -6  6.75  0.21
 -3  3 -6  33.68  0.51
 -2  3 -6  36.96  0.48
 -1  3 -6  7.59  0.16
  0  3 -6  0.11  0.03
  1  3 -6  23.37  0.30
  2  3 -6  0.76  0.06
  3  3 -6  3.45  0.14
  4  3 -6  28.14  0.46
  5  3 -6  4.65  0.26
  6  3 -6  6.82  0.35
  7  3 -6  0.00  0.23
 -6  4 -6  2.82  0.24
 -5  4 -6  1.29  0.13
 -4  4 -6  3.80  0.18
 -3  4 -6  33.44  0.53
 -2  4 -6  15.28  0.30
 -1  4 -6  39.39  0.53
  0  4 -6  80.08  0.95
  1  4 -6  26.17  0.38
  2  4 -6  26.10  0.40
  3  4 -6  0.34  0.06
  4  4 -6  24.18  0.46
  5  4 -6  1.06  0.20
  6  4 -6  0.70  0.16
 -6  5 -6  7.41  0.37
 -5  5 -6  0.52  0.11
 -4  5 -6  9.57  0.25
 -3  5 -6  5.98  0.19
 -2  5 -6  4.90  0.17
 -1  5 -6  0.21  0.06
  0  5 -6  28.05  0.42
  1  5 -6  66.23  0.84
  2  5 -6  22.56  0.38
  3  5 -6  2.49  0.18
  4  5 -6  20.72  0.52
  5  5 -6  18.06  0.65
  6  5 -6  2.21  0.30
 -6  6 -6  1.48  0.21
 -5  6 -6  5.50  0.30
 -4  6 -6  9.34  0.26
 -3  6 -6  13.13  0.31
 -2  6 -6  0.02  0.06
 -1  6 -6  5.56  0.19
  0  6 -6  46.25  0.65
  1  6 -6  17.55  0.33
  2  6 -6  0.08  0.07
  3  6 -6  26.56  0.59
  4  6 -6  6.06  0.28
  5  6 -6  6.18  0.35
  6  6 -6  2.79  0.45
 -5  7 -6  1.11  0.18
 -4  7 -6  9.83  0.33
 -3  7 -6  14.91  0.36
 -2  7 -6  15.33  0.36
 -1  7 -6  0.33  0.08
  0  7 -6  14.88  0.35
  1  7 -6  8.35  0.27
  2  7 -6  6.31  0.27
  3  7 -6  0.26  0.13
  4  7 -6  6.62  0.40
  5  7 -6  9.37  0.50
 -5  8 -6  0.05  0.13
 -4  8 -6  5.99  0.31
 -3  8 -6  8.66  0.33
 -2  8 -6  1.31  0.13
 -1  8 -6  10.54  0.31
  0  8 -6  0.32  0.09
  1  8 -6  10.36  0.31
  2  8 -6  0.18  0.09
  3  8 -6  9.32  0.45
  4  8 -6  2.53  0.30
 -5  9 -6  2.10  0.44
 -4  9 -6  0.65  0.15
 -3  9 -6  0.49  0.14
 -2  9 -6  6.72  0.30
 -1  9 -6  5.94  0.26
  0  9 -6  15.12  0.39
  1  9 -6  6.52  0.27
  2  9 -6  6.85  0.29
  3  9 -6  6.25  0.45
 -3 10 -6  6.92  0.38
 -2 10 -6  -0.01  0.11
 -1 10 -6  2.52  0.23
  0 10 -6  1.87  0.20
  1 10 -6  1.90  0.18
  2 10 -6  2.80  0.22
 -1 11 -6  2.80  0.26
  0 11 -6  3.42  0.29
  1 11 -6  4.50  0.40
 -2 -10 -5  12.03  0.47
 -1 -10 -5  1.01  0.17
  0 -10 -5  3.05  0.36
  1 -10 -5  1.18  0.20
  2 -10 -5  6.42  0.42
  3 -10 -5  4.69  0.51
 -3 -9 -5  1.81  0.22
 -2 -9 -5  5.73  0.33
 -1 -9 -5  0.22  0.12
  0 -9 -5  0.94  0.15
  1 -9 -5  8.49  0.34
  2 -9 -5  11.01  0.45
  3 -9 -5  1.70  0.24
  4 -9 -5  1.38  0.25
 -4 -8 -5  -0.02  0.10
 -3 -8 -5  4.35  0.31
 -2 -8 -5  8.76  0.36
 -1 -8 -5  3.20  0.24
  0 -8 -5  2.23  0.20
  1 -8 -5  1.60  0.17
  2 -8 -5  8.14  0.28
  3 -8 -5  4.00  0.24
  4 -8 -5  2.00  0.26
  5 -8 -5  2.49  0.31
 -5 -7 -5  1.83  0.37
 -4 -7 -5  3.82  0.24
 -3 -7 -5  0.77  0.12
 -2 -7 -5  22.26  0.58
 -1 -7 -5  6.43  0.27
  0 -7 -5  1.44  0.15
  1 -7 -5  30.90  0.69
  2 -7 -5  1.69  0.17
  3 -7 -5  0.11  0.09
  4 -7 -5  11.23  0.37
  5 -7 -5  9.89  0.48
 -5 -6 -5  0.38  0.17
 -4 -6 -5  12.44  0.46
 -3 -6 -5  67.53  1.11
 -2 -6 -5  0.58  0.09
 -1 -6 -5  16.67  0.44
  0 -6 -5  9.62  0.31
  1 -6 -5  32.91  0.70
  2 -6 -5  2.54  0.18
  3 -6 -5  0.05  0.09
  4 -6 -5  0.26  0.11
  5 -6 -5  17.65  0.49
  6 -6 -5  4.99  0.39
 -5 -5 -5  2.60  0.36
 -4 -5 -5  2.36  0.22
 -3 -5 -5  15.85  0.47
 -2 -5 -5  16.54  0.36
 -1 -5 -5  0.16  0.05
  0 -5 -5  36.01  0.73
  1 -5 -5  36.60  0.74
  2 -5 -5 120.18  1.73
  3 -5 -5  24.71  0.50
  4 -5 -5  2.75  0.19
  5 -5 -5  2.21  0.20
  6 -5 -5  0.92  0.21
 -6 -4 -5  2.99  0.40
 -5 -4 -5  -0.05  0.16
 -4 -4 -5  15.23  0.67
 -3 -4 -5  12.61  0.39
 -2 -4 -5  8.54  0.23
 -1 -4 -5  46.23  0.73
  0 -4 -5  2.02  0.09
  1 -4 -5  92.91  1.61
  2 -4 -5  2.43  0.12
  3 -4 -5  39.75  0.60
  4 -4 -5  10.82  0.33
  5 -4 -5  3.15  0.28
  6 -4 -5  2.18  0.26
  7 -4 -5  0.50  0.25
 -6 -3 -5  0.68  0.15
 -5 -3 -5  5.63  0.21
 -4 -3 -5  2.19  0.13
 -3 -3 -5  1.20  0.08
 -2 -3 -5  16.42  0.26
 -1 -3 -5  1.61  0.06
  0 -3 -5  12.68  0.24
  1 -3 -5  0.20  0.03
  2 -3 -5  10.15  0.24
  3 -3 -5  25.64  0.43
  4 -3 -5  37.59  0.61
  5 -3 -5  14.66  0.51
  6 -3 -5  10.47  0.47
  7 -3 -5  1.97  0.27
 -7 -2 -5  1.31  0.18
 -6 -2 -5  2.64  0.17
 -5 -2 -5  10.53  0.28
 -4 -2 -5  15.73  0.33
 -3 -2 -5  19.65  0.36
 -2 -2 -5  29.45  0.41
 -1 -2 -5  32.55  0.38
  0 -2 -5  20.03  0.34
  1 -2 -5  0.89  0.05
  2 -2 -5  19.62  0.31
  3 -2 -5  11.51  0.24
  4 -2 -5  3.43  0.19
  5 -2 -5  24.76  0.56
  6 -2 -5  2.73  0.28
  7 -2 -5  4.32  0.37
 -7 -1 -5  0.19  0.11
 -6 -1 -5  6.88  0.25
 -5 -1 -5  2.46  0.15
 -4 -1 -5  29.74  0.52
 -3 -1 -5  10.95  0.23
 -2 -1 -5  0.90  0.05
 -1 -1 -5  34.56  0.40
  0 -1 -5  69.07  0.83
  1 -1 -5 123.48  1.52
  2 -1 -5  27.94  0.42
  3 -1 -5  9.47  0.19
  4 -1 -5  2.33  0.16
  5 -1 -5  0.52  0.11
  6 -1 -5  10.27  0.45
  7 -1 -5  0.18  0.16
 -7  0 -5  9.44  0.31
 -6  0 -5  1.98  0.15
 -5  0 -5  8.84  0.25
 -4  0 -5  1.07  0.12
 -3  0 -5  21.74  0.38
 -2  0 -5 185.90  2.21
 -1  0 -5  0.53  0.05
  0  0 -5  39.34  0.41
  1  0 -5  75.61  0.84
  2  0 -5 388.49  4.15
  3  0 -5  0.10  0.05
  4  0 -5  0.07  0.06
  5  0 -5  3.98  0.23
  6  0 -5  8.85  0.41
  7  0 -5  1.45  0.24
 -7  1 -5  0.51  0.13
 -6  1 -5  11.51  0.32
 -5  1 -5  3.87  0.17
 -4  1 -5  3.29  0.14
 -3  1 -5  50.84  0.78
 -2  1 -5 122.83  1.50
 -1  1 -5  18.63  0.27
  0  1 -5  7.68  0.11
  1  1 -5  27.21  0.36
  2  1 -5  24.30  0.34
  3  1 -5  86.14  1.14
  4  1 -5  16.36  0.34
  5  1 -5  20.99  0.44
  6  1 -5  3.16  0.29
  7  1 -5  0.43  0.17
 -7  2 -5  3.61  0.23
 -6  2 -5  9.41  0.29
 -5  2 -5  12.58  0.31
 -4  2 -5  14.73  0.32
 -3  2 -5  6.92  0.16
 -2  2 -5  37.63  0.45
 -1  2 -5  12.18  0.16
  0  2 -5  14.34  0.21
  1  2 -5  74.34  0.77
  2  2 -5  27.14  0.37
  3  2 -5  0.08  0.04
  4  2 -5 123.18  1.62
  5  2 -5  18.43  0.46
  6  2 -5  13.70  0.44
  7  2 -5  0.34  0.17
 -7  3 -5  2.24  0.34
 -6  3 -5  5.86  0.24
 -5  3 -5  0.64  0.10
 -4  3 -5  5.04  0.18
 -3  3 -5  61.77  0.83
 -2  3 -5  19.47  0.29
 -1  3 -5  33.05  0.43
  0  3 -5  72.58  0.76
  1  3 -5 166.78  1.65
  2  3 -5  8.37  0.16
  3  3 -5  2.69  0.12
  4  3 -5  2.26  0.13
  5  3 -5  33.59  0.70
  6  3 -5  1.23  0.17
  7  3 -5  0.38  0.26
 -6  4 -5  1.50  0.18
 -5  4 -5  5.05  0.21
 -4  4 -5  2.35  0.13
 -3  4 -5  13.80  0.30
 -2  4 -5  2.90  0.12
 -1  4 -5  3.06  0.10
  0  4 -5  85.48  0.90
  1  4 -5  26.56  0.31
  2  4 -5  5.42  0.13
  3  4 -5  14.67  0.28
  4  4 -5  0.32  0.08
  5  4 -5  11.34  0.37
  6  4 -5  4.03  0.29
 -6  5 -5  0.75  0.16
 -5  5 -5  0.14  0.10
 -4  5 -5  6.04  0.19
 -3  5 -5  35.89  0.57
 -2  5 -5  9.72  0.23
 -1  5 -5  7.63  0.20
  0  5 -5  0.83  0.07
  1  5 -5  98.59  1.06
  2  5 -5  28.21  0.48
  3  5 -5  4.55  0.21
  4  5 -5  3.28  0.19
  5  5 -5  1.78  0.19
  6  5 -5  0.31  0.13
 -6  6 -5  8.82  0.40
 -5  6 -5  4.56  0.30
 -4  6 -5  12.66  0.35
 -3  6 -5  10.22  0.26
 -2  6 -5  13.16  0.30
 -1  6 -5  0.28  0.06
  0  6 -5  0.29  0.07
  1  6 -5  4.54  0.19
  2  6 -5  0.17  0.08
  3  6 -5  45.86  0.85
  4  6 -5  15.81  0.45
  5  6 -5  5.64  0.42
  6  6 -5  3.37  0.38
 -6  7 -5  0.47  0.23
 -5  7 -5  11.36  0.45
 -4  7 -5  3.71  0.23
 -3  7 -5  4.55  0.25
 -2  7 -5  17.13  0.37
 -1  7 -5  35.36  0.60
  0  7 -5  29.01  0.53
  1  7 -5  2.49  0.16
  2  7 -5  14.66  0.37
  3  7 -5  0.50  0.15
  4  7 -5  8.64  0.34
  5  7 -5  4.30  0.31
 -5  8 -5  0.10  0.12
 -4  8 -5  6.72  0.31
 -3  8 -5  14.91  0.43
 -2  8 -5  2.35  0.19
 -1  8 -5  17.03  0.39
  0  8 -5  13.51  0.34
  1  8 -5  27.02  0.53
  2  8 -5  2.18  0.17
  3  8 -5  0.14  0.13
  4  8 -5  1.44  0.24
 -5  9 -5  3.09  0.49
 -4  9 -5  0.81  0.17
 -3  9 -5  1.68  0.19
 -2  9 -5  11.09  0.38
 -1  9 -5  1.60  0.18
  0  9 -5  5.25  0.25
  1  9 -5  7.47  0.27
  2  9 -5  25.25  0.54
  3  9 -5  3.27  0.33
  4  9 -5  1.51  0.40
 -4 10 -5  0.30  0.26
 -3 10 -5  2.77  0.25
 -2 10 -5  3.05  0.25
 -1 10 -5  0.32  0.13
  0 10 -5  1.05  0.16
  1 10 -5  9.85  0.33
  2 10 -5  6.87  0.31
  3 10 -5  9.66  0.79
 -2 11 -5  4.06  0.36
 -1 11 -5  1.45  0.20
  0 11 -5  0.15  0.12
  1 11 -5  1.50  0.21
  2 11 -5  1.46  0.27
 -2 -10 -4  11.79  0.48
 -1 -10 -4  8.62  0.37
  0 -10 -4  0.33  0.21
  1 -10 -4  4.69  0.33
  2 -10 -4  8.90  0.42
  3 -10 -4  0.78  0.31
 -3 -9 -4  0.83  0.17
 -2 -9 -4  12.95  0.45
 -1 -9 -4  8.84  0.35
  0 -9 -4  1.99  0.19
  1 -9 -4  16.02  0.41
  2 -9 -4  13.79  0.48
  3 -9 -4  8.90  0.42
  4 -9 -4  0.89  0.21
 -4 -8 -4  1.63  0.18
 -3 -8 -4  6.17  0.31
 -2 -8 -4  2.39  0.21
 -1 -8 -4  3.09  0.22
  0 -8 -4  1.09  0.14
  1 -8 -4  8.26  0.31
  2 -8 -4  4.88  0.22
  3 -8 -4  7.30  0.35
  4 -8 -4  7.23  0.38
  5 -8 -4  7.44  0.46
 -5 -7 -4  4.51  0.35
 -4 -7 -4  0.27  0.14
 -3 -7 -4  10.87  0.33
 -2 -7 -4  1.19  0.12
 -1 -7 -4  9.37  0.32
  0 -7 -4  0.16  0.08
  1 -7 -4  5.51  0.23
  2 -7 -4  33.00  0.62
  3 -7 -4  0.09  0.09
  4 -7 -4  6.84  0.29
  5 -7 -4  3.33  0.32
  6 -7 -4  2.87  0.46
 -5 -6 -4  0.34  0.25
 -4 -6 -4  12.12  0.45
 -3 -6 -4  3.00  0.23
 -2 -6 -4  24.60  0.49
 -1 -6 -4  0.51  0.08
  0 -6 -4  50.95  0.98
  1 -6 -4  15.93  0.41
  2 -6 -4  4.48  0.21
  3 -6 -4  18.29  0.42
  4 -6 -4  1.07  0.14
  5 -6 -4  6.38  0.30
  6 -6 -4  1.51  0.35
 -6 -5 -4  0.31  0.23
 -5 -5 -4  4.84  0.47
 -4 -5 -4  7.20  0.47
 -3 -5 -4  16.44  0.48
 -2 -5 -4  50.66  0.82
 -1 -5 -4  21.71  0.41
  0 -5 -4  6.89  0.18
  1 -5 -4  11.40  0.31
  2 -5 -4  29.78  0.51
  3 -5 -4  0.11  0.09
  4 -5 -4  11.93  0.34
  5 -5 -4  0.48  0.13
  6 -5 -4  8.22  0.43
 -6 -4 -4  14.70  0.50
 -5 -4 -4  0.46  0.10
 -4 -4 -4  6.92  0.22
 -3 -4 -4  4.01  0.14
 -2 -4 -4  4.38  0.12
 -1 -4 -4  34.01  0.41
  0 -4 -4  17.77  0.26
  1 -4 -4  11.22  0.29
  2 -4 -4 129.50  1.83
  3 -4 -4  35.47  0.54
  4 -4 -4  21.24  0.48
  5 -4 -4  13.48  0.49
  6 -4 -4  0.68  0.18
  7 -4 -4  1.18  0.22
 -7 -3 -4  1.19  0.27
 -6 -3 -4  2.70  0.19
 -5 -3 -4  18.85  0.41
 -4 -3 -4  30.37  0.54
 -3 -3 -4  0.41  0.06
 -2 -3 -4  48.98  0.64
 -1 -3 -4  41.09  0.48
  0 -3 -4 100.20  1.42
  1 -3 -4  3.63  0.10
  2 -3 -4  18.76  0.35
  3 -3 -4  29.90  0.47
  4 -3 -4  11.70  0.27
  5 -3 -4  2.36  0.23
  6 -3 -4  15.29  0.55
  7 -3 -4  3.03  0.32
 -7 -2 -4  2.73  0.20
 -6 -2 -4  6.20  0.24
 -5 -2 -4  12.36  0.31
 -4 -2 -4  0.13  0.05
 -3 -2 -4  23.77  0.42
 -2 -2 -4  21.70  0.36
 -1 -2 -4  32.14  0.37
  0 -2 -4  2.23  0.07
  1 -2 -4  14.28  0.22
  2 -2 -4 180.07  2.14
  3 -2 -4  14.75  0.28
  4 -2 -4  0.10  0.06
  5 -2 -4  38.48  0.90
  6 -2 -4  23.12  0.69
  7 -2 -4  3.80  0.34
 -7 -1 -4  1.56  0.16
 -6 -1 -4  2.39  0.17
 -5 -1 -4  6.22  0.21
 -4 -1 -4  5.87  0.18
 -3 -1 -4  34.40  0.56
 -2 -1 -4 159.89  2.22
 -1 -1 -4 105.78  1.26
  0 -1 -4  22.04  0.34
  1 -1 -4  8.64  0.15
  2 -1 -4  7.00  0.15
  3 -1 -4  10.64  0.19
  4 -1 -4  0.52  0.07
  5 -1 -4  0.66  0.11
  6 -1 -4  6.60  0.35
  7 -1 -4  5.84  0.42
 -7  0 -4  5.95  0.25
 -6  0 -4  3.10  0.18
 -5  0 -4  10.92  0.28
 -4  0 -4  1.09  0.09
 -3  0 -4  0.18  0.04
 -2  0 -4  24.07  0.39
 -1  0 -4  13.89  0.21
  0  0 -4 171.93  1.65
  1  0 -4 248.99  2.63
  2  0 -4  83.83  1.07
  3  0 -4  30.66  0.41
  4  0 -4  14.83  0.31
  5  0 -4  15.16  0.49
  6  0 -4  10.18  0.43
  7  0 -4  1.03  0.21
 -7  1 -4  5.50  0.25
 -6  1 -4  20.73  0.45
 -5  1 -4  0.20  0.07
 -4  1 -4  0.16  0.05
 -3  1 -4  27.93  0.39
 -2  1 -4  59.11  0.74
 -1  1 -4  0.49  0.03
  0  1 -4  5.90  0.09
  1  1 -4 222.58  2.15
  2  1 -4  29.06  0.42
  3  1 -4  12.50  0.26
  4  1 -4  2.40  0.14
  5  1 -4  25.87  0.56
  6  1 -4  0.36  0.15
  7  1 -4  1.39  0.23
 -7  2 -4  1.35  0.19
 -6  2 -4  8.88  0.28
 -5  2 -4  23.94  0.46
 -4  2 -4  2.04  0.12
 -3  2 -4  71.96  0.91
 -2  2 -4  15.53  0.25
 -1  2 -4  73.82  0.84
  0  2 -4  1.50  0.05
  1  2 -4  0.30  0.03
  2  2 -4  62.55  0.74
  3  2 -4  0.13  0.04
  4  2 -4  24.42  0.45
  5  2 -4  12.37  0.37
  6  2 -4  9.75  0.43
  7  2 -4  10.12  0.51
 -7  3 -4  3.72  0.28
 -6  3 -4  8.42  0.27
 -5  3 -4  1.93  0.14
 -4  3 -4  27.72  0.44
 -3  3 -4  71.31  0.93
 -2  3 -4 119.65  1.34
 -1  3 -4  1.50  0.07
  0  3 -4  36.06  0.41
  1  3 -4 141.12  1.30
  2  3 -4  0.20  0.03
  3  3 -4  34.41  0.48
  4  3 -4  0.13  0.07
  5  3 -4  31.35  0.66
  6  3 -4  7.20  0.33
  7  3 -4  0.16  0.15
 -7  4 -4  2.66  0.36
 -6  4 -4  0.60  0.14
 -5  4 -4  4.32  0.19
 -4  4 -4  7.88  0.20
 -3  4 -4  10.71  0.23
 -2  4 -4  64.29  0.86
 -1  4 -4  31.94  0.43
  0  4 -4  62.97  0.68
  1  4 -4  76.98  0.75
  2  4 -4  44.16  0.53
  3  4 -4  14.87  0.30
  4  4 -4  23.49  0.45
  5  4 -4  1.36  0.17
  6  4 -4  4.84  0.31
  7  4 -4  1.32  0.38
 -6  5 -4  4.38  0.30
 -5  5 -4  6.94  0.31
 -4  5 -4  1.15  0.10
 -3  5 -4  7.95  0.21
 -2  5 -4  0.34  0.06
 -1  5 -4  37.46  0.57
  0  5 -4  18.02  0.34
  1  5 -4  1.07  0.07
  2  5 -4  94.85  1.10
  3  5 -4  4.03  0.16
  4  5 -4  17.10  0.38
  5  5 -4  12.37  0.40
  6  5 -4  2.61  0.24
 -6  6 -4  1.88  0.23
 -5  6 -4  0.30  0.12
 -4  6 -4  11.42  0.33
 -3  6 -4  1.93  0.13
 -2  6 -4  26.56  0.47
 -1  6 -4  2.71  0.14
  0  6 -4  19.50  0.37
  1  6 -4  28.30  0.49
  2  6 -4  6.75  0.18
  3  6 -4  10.01  0.32
  4  6 -4  5.46  0.28
  5  6 -4  3.38  0.34
  6  6 -4  8.52  0.54
 -6  7 -4  4.06  0.32
 -5  7 -4  17.35  0.47
 -4  7 -4  2.78  0.20
 -3  7 -4  13.32  0.38
 -2  7 -4  9.98  0.27
 -1  7 -4  17.15  0.36
  0  7 -4  3.26  0.17
  1  7 -4  4.93  0.18
  2  7 -4  21.45  0.44
  3  7 -4  3.32  0.22
  4  7 -4  1.59  0.18
  5  7 -4  2.81  0.32
 -5  8 -4  1.92  0.20
 -4  8 -4  0.73  0.13
 -3  8 -4  4.37  0.26
 -2  8 -4  26.76  0.59
 -1  8 -4  2.04  0.15
  0  8 -4  30.04  0.56
  1  8 -4  11.86  0.31
  2  8 -4  12.26  0.33
  3  8 -4  8.46  0.41
  4  8 -4  0.29  0.15
 -5  9 -4  1.10  0.23
 -4  9 -4  3.01  0.25
 -3  9 -4  2.15  0.21
 -2  9 -4  10.82  0.37
 -1  9 -4  17.47  0.47
  0  9 -4  0.25  0.09
  1  9 -4  23.86  0.50
  2  9 -4  5.22  0.26
  3  9 -4  0.44  0.16
  4  9 -4  5.85  0.45
 -4 10 -4  0.09  0.13
 -3 10 -4  3.83  0.28
 -2 10 -4  9.25  0.41
 -1 10 -4  3.01  0.24
  0 10 -4  4.16  0.27
  1 10 -4  7.82  0.33
  2 10 -4  15.68  0.42
  3 10 -4  5.91  0.43
 -3 11 -4  5.70  0.66
 -2 11 -4  2.50  0.25
 -1 11 -4  -0.03  0.10
  0 11 -4  2.75  0.25
  1 11 -4  3.58  0.28
  2 11 -4  2.08  0.38
  0 -11 -3  1.74  0.36
 -3 -10 -3  0.15  0.13
 -2 -10 -3  2.15  0.23
 -1 -10 -3  8.47  0.49
  0 -10 -3  3.75  0.46
  1 -10 -3  6.50  0.62
  2 -10 -3  3.86  0.51
  3 -10 -3  0.30  0.25
 -4 -9 -3  2.97  0.29
 -3 -9 -3  3.29  0.27
 -2 -9 -3  5.29  0.28
 -1 -9 -3  7.99  0.32
  0 -9 -3  2.93  0.21
  1 -9 -3  11.75  0.43
  2 -9 -3  12.94  0.46
  3 -9 -3  0.74  0.17
  4 -9 -3  0.38  0.17
 -4 -8 -3  2.23  0.20
 -3 -8 -3  2.17  0.18
 -2 -8 -3  10.18  0.36
 -1 -8 -3  3.11  0.21
  0 -8 -3  43.68  0.90
  1 -8 -3  10.49  0.30
  2 -8 -3  18.03  0.53
  3 -8 -3  19.34  0.58
  4 -8 -3  6.74  0.37
  5 -8 -3  3.70  0.34
 -5 -7 -3  2.72  0.29
 -4 -7 -3  8.26  0.39
 -3 -7 -3  25.26  0.54
 -2 -7 -3  29.48  0.57
 -1 -7 -3  15.77  0.43
  0 -7 -3  0.30  0.09
  1 -7 -3  2.80  0.18
  2 -7 -3  14.10  0.34
  3 -7 -3  9.07  0.28
  4 -7 -3  8.59  0.38
  5 -7 -3  4.13  0.34
  6 -7 -3  9.31  0.48
 -5 -6 -3  0.54  0.27
 -3 -6 -3  -0.06  0.09
 -2 -6 -3  23.06  0.46
 -1 -6 -3  23.58  0.44
  0 -6 -3  14.19  0.36
  1 -6 -3  3.92  0.17
  2 -6 -3  6.54  0.20
  3 -6 -3  34.45  0.63
  4 -6 -3  25.14  0.55
  5 -6 -3  1.56  0.18
  6 -6 -3  2.48  0.42
 -6 -5 -3  0.13  0.14
 -5 -5 -3  13.87  0.37
 -4 -5 -3  3.12  0.17
 -3 -5 -3  0.85  0.09
 -2 -5 -3  0.39  0.05
 -1 -5 -3 159.31  1.70
  0 -5 -3  82.41  1.01
  1 -5 -3  4.24  0.17
  2 -5 -3  8.84  0.23
  3 -5 -3  5.05  0.19
  4 -5 -3  3.71  0.21
  5 -5 -3  0.97  0.15
  6 -5 -3  1.35  0.22
 -7 -4 -3  0.15  0.21
 -6 -4 -3  3.96  0.29
 -5 -4 -3  7.68  0.25
 -4 -4 -3  0.52  0.08
 -3 -4 -3  12.58  0.28
 -2 -4 -3  3.33  0.10
 -1 -4 -3  6.25  0.12
  0 -4 -3  42.02  0.54
  1 -4 -3  22.34  0.46
  2 -4 -3  55.66  0.82
  3 -4 -3  25.72  0.49
  4 -4 -3  3.42  0.19
  5 -4 -3  19.59  0.47
  6 -4 -3  8.81  0.41
  7 -4 -3  2.32  0.29
 -7 -3 -3  0.99  0.15
 -6 -3 -3  2.30  0.17
 -5 -3 -3  21.00  0.45
 -4 -3 -3  24.38  0.46
 -3 -3 -3  4.47  0.14
 -2 -3 -3  6.55  0.13
 -1 -3 -3  64.87  0.72
  0 -3 -3  98.09  1.17
  1 -3 -3  53.91  0.95
  2 -3 -3  32.06  0.51
  3 -3 -3  78.83  1.02
  4 -3 -3  21.44  0.45
  5 -3 -3  0.82  0.15
  6 -3 -3  20.64  0.64
  7 -3 -3  4.48  0.36
 -7 -2 -3  1.28  0.15
 -6 -2 -3  4.80  0.21
 -5 -2 -3  21.16  0.44
 -4 -2 -3  7.95  0.22
 -3 -2 -3  48.72  0.77
 -2 -2 -3 181.87  2.50
 -1 -2 -3 106.82  1.28
  0 -2 -3  22.82  0.35
  1 -2 -3  0.17  0.03
  2 -2 -3  85.08  1.20
  3 -2 -3  67.37  0.88
  4 -2 -3  3.73  0.14
  5 -2 -3  16.04  0.50
  6 -2 -3  5.21  0.36
  7 -2 -3  2.19  0.26
 -7 -1 -3  7.82  0.29
 -6 -1 -3  15.21  0.38
 -5 -1 -3  7.31  0.22
 -4 -1 -3  0.60  0.09
 -3 -1 -3  0.70  0.06
 -2 -1 -3 243.50  3.35
 -1 -1 -3 105.27  1.26
  0 -1 -3  31.34  0.45
  1 -1 -3  54.04  0.68
  2 -1 -3  86.07  1.08
  3 -1 -3  27.19  0.37
  4 -1 -3  19.85  0.43
  5 -1 -3  10.14  0.38
  6 -1 -3  4.85  0.34
  7 -1 -3  7.54  0.43
 -7  0 -3  1.39  0.15
 -6  0 -3  11.64  0.32
 -5  0 -3  4.59  0.18
 -4  0 -3  2.42  0.11
 -3  0 -3  12.89  0.21
 -2  0 -3  24.60  0.39
 -1  0 -3 890.01  12.04
  0  0 -3  85.81  0.94
  1  0 -3  99.34  1.08
  2  0 -3 117.78  1.29
  3  0 -3  0.19  0.04
  4  0 -3  10.09  0.24
  5  0 -3  4.70  0.27
  6  0 -3  8.45  0.54
  7  0 -3  1.45  0.24
 -7  1 -3  6.55  0.26
 -6  1 -3  5.47  0.21
 -5  1 -3  22.27  0.44
 -4  1 -3  9.88  0.23
 -3  1 -3  16.31  0.26
 -2  1 -3  53.92  0.68
 -1  1 -3 738.32  11.39
  0  1 -3 231.49  2.44
  1  1 -3  36.79  0.39
  2  1 -3 114.15  1.25
  3  1 -3  44.39  0.64
  4  1 -3  15.34  0.36
  5  1 -3  72.37  1.20
  6  1 -3  14.35  0.52
  7  1 -3  0.74  0.19
 -7  2 -3  1.96  0.21
 -6  2 -3  1.73  0.14
 -5  2 -3  4.52  0.17
 -4  2 -3  15.69  0.32
 -3  2 -3  23.67  0.35
 -2  2 -3  34.54  0.47
 -1  2 -3  19.85  0.27
  0  2 -3  7.82  0.13
  1  2 -3  83.92  0.84
  2  2 -3  85.86  0.97
  3  2 -3  31.94  0.44
  4  2 -3  9.97  0.28
  5  2 -3  2.81  0.20
  6  2 -3  8.63  0.41
  7  2 -3  3.41  0.34
 -7  3 -3  1.15  0.18
 -6  3 -3  11.25  0.38
 -5  3 -3  2.41  0.14
 -4  3 -3  9.21  0.20
 -3  3 -3  35.27  0.51
 -2  3 -3  50.29  0.60
 -1  3 -3  68.59  0.78
  0  3 -3  0.20  0.02
  1  3 -3  30.78  0.33
  2  3 -3  23.87  0.34
  3  3 -3  1.40  0.10
  4  3 -3  27.26  0.56
  5  3 -3  0.66  0.12
  6  3 -3  7.97  0.40
  7  3 -3  10.59  0.52
 -7  4 -3  6.35  0.34
 -6  4 -3  0.02  0.10
 -5  4 -3  2.28  0.19
 -4  4 -3  11.65  0.25
 -3  4 -3  2.42  0.11
 -2  4 -3  82.42  1.07
 -1  4 -3 104.50  1.19
  0  4 -3 117.92  1.09
  1  4 -3  13.68  0.20
  2  4 -3  2.21  0.09
  3  4 -3  15.88  0.32
  4  4 -3  6.74  0.21
  5  4 -3  2.30  0.20
  6  4 -3  0.27  0.15
  7  4 -3  0.70  0.28
 -6  5 -3  13.11  0.45
 -5  5 -3  19.90  0.45
 -4  5 -3  2.28  0.15
 -3  5 -3  3.39  0.13
 -2  5 -3  4.54  0.14
 -1  5 -3 101.29  1.34
  0  5 -3  18.63  0.26
  1  5 -3  5.32  0.12
  2  5 -3  44.13  0.53
  3  5 -3  57.36  0.83
  4  5 -3  0.18  0.07
  5  5 -3  8.80  0.34
  6  5 -3  6.99  0.39
 -6  6 -3  3.21  0.27
 -5  6 -3  23.01  0.52
 -4  6 -3  13.97  0.36
 -3  6 -3  4.49  0.19
 -2  6 -3  6.60  0.19
 -1  6 -3  1.85  0.11
  0  6 -3  16.83  0.33
  1  6 -3  31.09  0.45
  2  6 -3  31.58  0.42
  3  6 -3  14.51  0.33
  4  6 -3  12.46  0.33
  5  6 -3  4.95  0.31
  6  6 -3  4.28  0.32
 -6  7 -3  1.43  0.21
 -5  7 -3  2.15  0.24
 -4  7 -3  7.26  0.28
 -3  7 -3  5.78  0.24
 -2  7 -3  28.91  0.59
 -1  7 -3  35.37  0.59
  0  7 -3  1.08  0.10
  1  7 -3  28.08  0.50
  2  7 -3  14.03  0.29
  3  7 -3  30.55  0.65
  4  7 -3  1.47  0.17
  5  7 -3  4.00  0.37
 -5  8 -3  6.16  0.30
 -4  8 -3  0.05  0.10
 -3  8 -3  9.63  0.33
 -2  8 -3  50.22  0.92
 -1  8 -3  9.63  0.31
  0  8 -3  0.21  0.07
  1  8 -3  0.26  0.08
  2  8 -3  13.47  0.34
  3  8 -3  2.21  0.25
  4  8 -3  0.93  0.16
  5  8 -3  4.54  0.41
 -5  9 -3  0.17  0.12
 -4  9 -3  0.27  0.12
 -3  9 -3  1.51  0.18
 -2  9 -3  0.28  0.10
 -1  9 -3  24.33  0.57
  0  9 -3  4.42  0.26
  1  9 -3  10.92  0.31
  2  9 -3  14.83  0.39
  3  9 -3  2.61  0.28
  4  9 -3  6.78  0.43
 -4 10 -3  0.17  0.12
 -3 10 -3  1.29  0.18
 -2 10 -3  8.34  0.35
 -1 10 -3  0.19  0.10
  0 10 -3  3.02  0.24
  1 10 -3  3.63  0.25
  2 10 -3  3.02  0.24
  3 10 -3  2.75  0.31
 -3 11 -3  1.25  0.36
 -2 11 -3  2.62  0.24
 -1 11 -3  0.64  0.14
  0 11 -3  3.71  0.27
  1 11 -3  6.24  0.35
  2 11 -3  3.46  0.33
  0 -11 -2  4.96  0.54
  1 -11 -2  0.47  0.18
 -1 -10 -2  10.26  0.65
  0 -10 -2  8.08  0.39
  1 -10 -2  3.82  0.47
  2 -10 -2  1.12  0.31
  3 -10 -2  2.44  0.43
 -4 -9 -2  0.29  0.12
 -3 -9 -2  4.33  0.30
 -2 -9 -2  3.29  0.24
 -1 -9 -2  3.25  0.22
  0 -9 -2  4.31  0.26
  1 -9 -2  5.37  0.28
  2 -9 -2  9.59  0.38
  3 -9 -2  7.71  0.58
  4 -9 -2  2.77  0.43
 -4 -8 -2  6.03  0.37
 -3 -8 -2  0.08  0.09
 -2 -8 -2  7.89  0.26
 -1 -8 -2  3.68  0.17
  0 -8 -2  7.21  0.27
  1 -8 -2  9.63  0.27
  2 -8 -2  0.14  0.11
  3 -8 -2  14.50  0.48
  4 -8 -2  13.28  0.50
  5 -8 -2  0.24  0.18
 -5 -7 -2  2.95  0.42
 -4 -7 -2  7.60  0.54
 -3 -7 -2  5.18  0.28
 -2 -7 -2  14.60  0.35
 -1 -7 -2  59.67  0.82
  0 -7 -2  7.14  0.25
  1 -7 -2  2.00  0.13
  2 -7 -2  6.97  0.22
  3 -7 -2  11.94  0.41
  4 -7 -2  8.45  0.37
  5 -7 -2  7.33  0.39
  6 -7 -2  1.29  0.25
 -6 -6 -2  0.58  0.23
 -5 -6 -2  10.03  0.32
 -4 -6 -2  6.57  0.24
 -3 -6 -2  57.16  0.94
 -2 -6 -2  29.04  0.42
 -1 -6 -2  24.02  0.38
  0 -6 -2  54.11  0.83
  1 -6 -2  0.46  0.07
  2 -6 -2  8.46  0.23
  3 -6 -2  0.16  0.07
  4 -6 -2  0.49  0.11
  5 -6 -2  1.36  0.20
  6 -6 -2  11.27  0.50
 -6 -5 -2  1.14  0.15
 -5 -5 -2  8.13  0.28
 -4 -5 -2  26.46  0.53
 -3 -5 -2  1.66  0.11
 -2 -5 -2  14.40  0.26
 -1 -5 -2  91.62  1.19
  0 -5 -2  1.91  0.09
  1 -5 -2  40.43  0.75
  2 -5 -2  6.39  0.18
  3 -5 -2 164.59  2.28
  4 -5 -2  5.44  0.22
  5 -5 -2  0.14  0.10
  6 -5 -2  4.88  0.52
  7 -5 -2  3.73  0.49
 -7 -4 -2  0.06  0.17
 -6 -4 -2  2.09  0.17
 -5 -4 -2  15.43  0.38
 -4 -4 -2  1.46  0.12
 -3 -4 -2  7.28  0.20
 -2 -4 -2  52.18  0.68
 -1 -4 -2  53.16  0.69
  0 -4 -2 100.71  1.42
  1 -4 -2  4.58  0.11
  2 -4 -2 146.37  1.75
  3 -4 -2  37.28  0.63
  4 -4 -2  12.06  0.32
  5 -4 -2  0.66  0.12
  6 -4 -2  2.89  0.26
  7 -4 -2  2.03  0.39
 -7 -3 -2  5.44  0.28
 -6 -3 -2  6.11  0.24
 -5 -3 -2  7.52  0.24
 -4 -3 -2  8.19  0.23
 -3 -3 -2  7.06  0.19
 -2 -3 -2  21.12  0.31
 -1 -3 -2  53.34  0.68
  0 -3 -2  0.48  0.04
  1 -3 -2  0.60  0.06
  2 -3 -2  65.27  0.86
  3 -3 -2  34.00  0.50
  4 -3 -2  53.88  0.89
  5 -3 -2  15.54  0.39
  6 -3 -2  7.36  0.36
  7 -3 -2  7.38  0.43
 -7 -2 -2  1.18  0.15
 -6 -2 -2  12.92  0.35
 -5 -2 -2  6.71  0.22
 -4 -2 -2  33.06  0.57
 -3 -2 -2  0.77  0.07
 -2 -2 -2  82.92  1.20
 -1 -2 -2 119.05  1.65
  0 -2 -2  6.00  0.12
  1 -2 -2  15.28  0.25
  2 -2 -2  1.02  0.06
  3 -2 -2  14.66  0.27
  4 -2 -2  0.51  0.07
  5 -2 -2  11.89  0.41
  6 -2 -2  24.71  0.70
  7 -2 -2  2.16  0.27
 -7 -1 -2  3.17  0.21
 -6 -1 -2  0.12  0.08
 -5 -1 -2  25.52  0.50
 -4 -1 -2  2.31  0.12
 -3 -1 -2 112.97  1.62
 -2 -1 -2  73.47  1.07
 -1 -1 -2  53.10  0.75
  0 -1 -2 159.73  2.19
  1 -1 -2  6.00  0.12
  2 -1 -2 133.92  1.45
  3 -1 -2  25.32  0.38
  4 -1 -2  11.08  0.27
  5 -1 -2  12.22  0.42
  6 -1 -2  3.63  0.29
  7 -1 -2  3.61  0.32
 -7  0 -2  2.35  0.18
 -6  0 -2  19.10  0.43
 -5  0 -2  4.20  0.17
 -4  0 -2  13.49  0.28
 -3  0 -2  5.40  0.12
 -2  0 -2  39.17  0.59
 -1  0 -2  70.31  0.99
  0  0 -2  18.32  0.27
  1  0 -2  95.93  1.18
  2  0 -2 119.37  1.33
  3  0 -2 161.33  1.76
  4  0 -2  0.39  0.09
  5  0 -2  0.26  0.10
  6  0 -2  1.32  0.20
  7  0 -2  5.44  0.40
 -7  1 -2  5.82  0.30
 -6  1 -2  2.14  0.15
 -5  1 -2  8.03  0.23
 -4  1 -2  7.34  0.19
 -3  1 -2  3.63  0.10
 -2  1 -2 147.37  2.04
 -1  1 -2 238.38  3.09
  0  1 -2  65.48  0.72
  1  1 -2 216.50  2.07
  2  1 -2  10.15  0.17
  3  1 -2  56.10  0.74
  4  1 -2  86.04  1.33
  5  1 -2  1.87  0.19
  6  1 -2  3.75  0.31
  7  1 -2  1.21  0.22
 -7  2 -2  6.81  0.33
 -6  2 -2  7.06  0.24
 -5  2 -2  17.50  0.37
 -4  2 -2  71.94  0.94
 -3  2 -2  50.25  0.66
 -2  2 -2  9.63  0.16
 -1  2 -2 187.64  2.47
  0  2 -2  11.61  0.17
  1  2 -2  17.36  0.20
  2  2 -2  0.32  0.04
  3  2 -2  86.95  1.30
  4  2 -2  45.09  0.82
  5  2 -2  71.98  1.43
  6  2 -2  2.09  0.24
  7  2 -2  9.30  0.48
 -7  3 -2  0.98  0.17
 -6  3 -2  4.92  0.28
 -5  3 -2  22.51  0.44
 -4  3 -2  4.91  0.14
 -3  3 -2  18.25  0.30
 -2  3 -2  34.88  0.51
 -1  3 -2 182.91  2.22
  0  3 -2 202.68  1.82
  1  3 -2  2.21  0.07
  2  3 -2  41.91  0.51
  3  3 -2  67.40  0.91
  4  3 -2  0.51  0.09
  5  3 -2  4.02  0.24
  6  3 -2  9.48  0.43
  7  3 -2  5.92  0.44
 -7  4 -2  3.22  0.27
 -6  4 -2  0.10  0.10
 -5  4 -2  11.09  0.30
 -4  4 -2  37.90  0.56
 -3  4 -2  2.41  0.10
 -2  4 -2  0.15  0.04
 -1  4 -2  66.25  0.88
  0  4 -2  10.08  0.16
  1  4 -2  91.26  0.94
  2  4 -2  0.37  0.04
  3  4 -2  26.42  0.45
  4  4 -2  3.62  0.21
  5  4 -2  1.50  0.16
  6  4 -2  9.11  0.44
  7  4 -2  9.36  0.70
 -7  5 -2  0.47  0.25
 -6  5 -2  1.23  0.17
 -5  5 -2  2.18  0.16
 -4  5 -2  0.09  0.06
 -3  5 -2  0.19  0.06
 -2  5 -2  43.37  0.63
 -1  5 -2  36.56  0.55
  0  5 -2  36.60  0.43
  1  5 -2  4.92  0.11
  2  5 -2  77.39  0.77
  3  5 -2  75.11  1.04
  4  5 -2  1.76  0.14
  5  5 -2  0.06  0.10
  6  5 -2  2.94  0.31
 -6  6 -2  5.38  0.34
 -5  6 -2  26.71  0.57
 -4  6 -2  1.80  0.15
 -3  6 -2  4.94  0.20
 -2  6 -2  35.96  0.57
 -1  6 -2  27.27  0.46
  0  6 -2  3.44  0.10
  1  6 -2  5.03  0.13
  2  6 -2  31.47  0.42
  3  6 -2  6.49  0.21
  4  6 -2  30.57  0.57
  5  6 -2  2.07  0.21
  6  6 -2  2.80  0.31
 -6  7 -2  11.51  0.46
 -5  7 -2  5.02  0.28
 -4  7 -2  26.54  0.58
 -3  7 -2  2.15  0.17
 -2  7 -2  4.57  0.21
 -1  7 -2  54.41  0.80
  0  7 -2  7.53  0.21
  1  7 -2  4.08  0.16
  2  7 -2  5.37  0.15
  3  7 -2  10.84  0.29
  4  7 -2  9.57  0.30
  5  7 -2  6.28  0.36
  6  7 -2  1.58  0.37
 -6  8 -2  1.65  0.39
 -5  8 -2  11.52  0.39
 -4  8 -2  0.20  0.11
 -3  8 -2  12.13  0.37
 -2  8 -2  32.59  0.67
 -1  8 -2  4.82  0.23
  0  8 -2  30.57  0.54
  1  8 -2  7.77  0.24
  2  8 -2  28.80  0.54
  3  8 -2  0.25  0.11
  4  8 -2  0.37  0.13
  5  8 -2  2.88  0.34
 -5  9 -2  0.75  0.16
 -4  9 -2  5.47  0.32
 -3  9 -2  5.73  0.31
 -2  9 -2  8.36  0.31
 -1  9 -2  10.71  0.35
  0  9 -2  14.01  0.40
  1  9 -2  13.34  0.34
  2  9 -2  5.51  0.25
  3  9 -2  8.25  0.42
  4  9 -2  0.50  0.19
 -4 10 -2  1.64  0.26
 -3 10 -2  0.82  0.15
 -2 10 -2  2.73  0.23
 -1 10 -2  2.74  0.22
  0 10 -2  0.42  0.12
  1 10 -2  9.43  0.35
  2 10 -2  9.97  0.45
  3 10 -2  8.48  0.46
 -2 11 -2  3.51  0.48
 -1 11 -2  2.63  0.45
  0 11 -2  0.35  0.25
  1 11 -2  -0.22  0.15
  0 -11 -1  1.73  0.23
  1 -11 -1  7.25  0.41
  2 -11 -1  2.36  0.41
  0 -10 -1  7.23  0.36
  1 -10 -1  5.30  0.54
  2 -10 -1  0.57  0.28
  3 -10 -1  2.36  0.42
 -4 -9 -1  3.40  0.24
 -3 -9 -1  2.55  0.20
 -2 -9 -1  0.90  0.15
 -1 -9 -1  26.37  1.03
  0 -9 -1  19.73  0.59
  1 -9 -1  9.24  0.59
  2 -9 -1  7.08  0.52
  3 -9 -1  11.59  0.69
  4 -9 -1  9.45  0.66
  5 -9 -1  0.07  0.30
 -5 -8 -1  1.50  0.36
 -4 -8 -1  2.38  0.26
 -3 -8 -1  9.59  0.31
 -2 -8 -1  0.46  0.09
 -1 -8 -1  18.75  0.40
  0 -8 -1  17.21  0.37
  1 -8 -1  11.13  0.36
  2 -8 -1  6.22  0.28
  3 -8 -1  4.65  0.28
  4 -8 -1  22.13  1.00
  5 -8 -1  3.13  0.46
 -5 -7 -1  10.73  0.35
 -4 -7 -1  26.27  0.57
 -3 -7 -1  1.16  0.10
 -2 -7 -1  4.69  0.14
 -1 -7 -1  0.92  0.07
  0 -7 -1  63.51  1.16
  1 -7 -1  1.81  0.12
  2 -7 -1  1.51  0.15
  3 -7 -1  61.68  1.25
  4 -7 -1  3.22  0.27
  5 -7 -1  10.81  0.47
  6 -7 -1  1.80  0.26
 -6 -6 -1  0.15  0.12
 -5 -6 -1  8.40  0.30
 -4 -6 -1  12.72  0.34
 -3 -6 -1  4.92  0.19
 -2 -6 -1  3.45  0.12
 -1 -6 -1  6.74  0.15
  0 -6 -1  6.83  0.18
  1 -6 -1  19.70  0.37
  2 -6 -1  11.90  0.27
  3 -6 -1  0.58  0.09
  4 -6 -1  21.30  0.59
  5 -6 -1  0.11  0.13
  6 -6 -1  8.48  0.42
  7 -6 -1  2.54  0.41
 -6 -5 -1  0.64  0.13
 -5 -5 -1  0.58  0.11
 -4 -5 -1  30.87  0.60
 -3 -5 -1  4.26  0.16
 -2 -5 -1  52.59  0.75
 -1 -5 -1 116.25  1.27
  0 -5 -1  25.98  0.44
  1 -5 -1  1.26  0.08
  2 -5 -1  17.18  0.33
  3 -5 -1  7.27  0.22
  4 -5 -1  0.09  0.08
  5 -5 -1  0.15  0.10
  6 -5 -1  0.35  0.16
  7 -5 -1  8.39  0.63
 -7 -4 -1  2.24  0.33
 -6 -4 -1  6.58  0.26
 -5 -4 -1  23.36  0.50
 -4 -4 -1  0.66  0.09
 -3 -4 -1  0.98  0.09
 -2 -4 -1  60.37  0.79
 -1 -4 -1  29.41  0.41
  0 -4 -1  51.29  0.75
  1 -4 -1  3.29  0.12
  2 -4 -1  54.98  0.70
  3 -4 -1  89.68  1.32
  4 -4 -1  19.44  0.42
  5 -4 -1  4.94  0.23
  6 -4 -1  7.46  0.37
  7 -4 -1  0.59  0.24
 -7 -3 -1  1.89  0.18
 -6 -3 -1  5.87  0.24
 -5 -3 -1  14.23  0.35
 -4 -3 -1  15.28  0.34
 -3 -3 -1  67.54  1.03
 -2 -3 -1  0.32  0.03
 -1 -3 -1 137.77  1.93
  0 -3 -1  75.33  1.07
  1 -3 -1 119.35  1.94
  2 -3 -1  46.91  0.61
  3 -3 -1  5.25  0.14
  4 -3 -1  31.03  0.58
  5 -3 -1  23.30  0.50
  6 -3 -1  0.09  0.12
  7 -3 -1  1.97  0.26
 -7 -2 -1  1.20  0.16
 -6 -2 -1  19.95  0.46
 -5 -2 -1  32.29  0.60
 -4 -2 -1  16.73  0.35
 -3 -2 -1  14.32  0.23
 -2 -2 -1  5.56  0.11
 -1 -2 -1  2.01  0.05
  0 -2 -1  29.74  0.44
  1 -2 -1  26.87  0.40
  2 -2 -1  19.60  0.29
  3 -2 -1 119.18  1.47
  4 -2 -1  21.25  0.43
  5 -2 -1  11.92  0.32
  6 -2 -1  25.09  0.70
  7 -2 -1  6.37  0.42
 -7 -1 -1  2.65  0.20
 -6 -1 -1  4.55  0.20
 -5 -1 -1  8.02  0.24
 -4 -1 -1  13.90  0.30
 -3 -1 -1  61.60  0.78
 -2 -1 -1 131.93  1.83
 -1 -1 -1 184.28  2.52
  0 -1 -1 107.99  1.76
  1 -1 -1 500.61  5.73
  2 -1 -1  38.44  0.50
  3 -1 -1  6.75  0.18
  4 -1 -1  14.52  0.31
  5 -1 -1  3.12  0.23
  6 -1 -1  1.85  0.22
  7 -1 -1  4.18  0.35
 -7  0 -1  2.42  0.18
 -6  0 -1  2.76  0.17
 -5  0 -1  1.71  0.12
 -4  0 -1  46.47  0.75
 -3  0 -1  59.22  0.76
 -2  0 -1  7.63  0.13
 -1  0 -1  63.99  0.90
  1  0 -1  0.14  0.02
  2  0 -1  0.87  0.04
  3  0 -1  69.14  1.00
  4  0 -1  32.68  0.56
  5  0 -1  20.72  0.57
  6  0 -1  0.64  0.15
  7  0 -1  11.74  0.51
 -7  1 -1  3.57  0.26
 -6  1 -1  9.62  0.28
 -5  1 -1  17.38  0.37
 -4  1 -1  0.35  0.05
 -3  1 -1  6.45  0.13
 -2  1 -1  19.82  0.28
 -1  1 -1 144.89  1.70
  0  1 -1  15.57  0.21
  1  1 -1  6.78  0.12
  2  1 -1  85.07  1.22
  3  1 -1  46.58  0.63
  4  1 -1  53.82  1.07
  5  1 -1  0.68  0.14
  6  1 -1  2.28  0.24
  7  1 -1  1.67  0.24
 -7  2 -1  7.68  0.34
 -6  2 -1  1.48  0.15
 -5  2 -1  15.40  0.33
 -4  2 -1  83.94  1.08
 -3  2 -1  5.19  0.12
 -2  2 -1  0.30  0.05
 -1  2 -1  1.25  0.04
  0  2 -1 503.37  5.37
  1  2 -1  5.81  0.08
  2  2 -1  39.45  0.47
  3  2 -1 124.40  1.53
  4  2 -1  4.19  0.18
  5  2 -1  17.14  0.53
  6  2 -1  0.37  0.16
  7  2 -1  4.33  0.37
 -7  3 -1  0.45  0.14
 -6  3 -1  2.21  0.19
 -5  3 -1  45.41  0.76
 -4  3 -1  40.82  0.58
 -3  3 -1  24.40  0.36
 -2  3 -1  65.94  0.90
 -1  3 -1 103.13  1.28
  0  3 -1  63.31  0.64
  1  3 -1  10.66  0.14
  2  3 -1  21.61  0.30
  3  3 -1  6.70  0.18
  4  3 -1  21.87  0.48
  5  3 -1  0.12  0.10
  6  3 -1  27.21  0.79
  7  3 -1  6.59  0.47
 -7  4 -1  0.21  0.13
 -6  4 -1  0.66  0.14
 -5  4 -1  6.41  0.22
 -4  4 -1  24.55  0.47
 -3  4 -1  19.81  0.33
 -2  4 -1  39.43  0.55
 -1  4 -1 248.79  3.02
  0  4 -1  55.76  0.55
  1  4 -1  8.52  0.13
  2  4 -1 121.21  1.25
  3  4 -1  7.50  0.20
  4  4 -1  24.61  0.54
  5  4 -1  0.58  0.14
  6  4 -1  0.66  0.19
  7  4 -1  3.61  0.54
 -7  5 -1  1.83  0.22
 -6  5 -1  3.12  0.24
 -5  5 -1  10.66  0.31
 -4  5 -1  34.57  0.63
 -3  5 -1  1.13  0.10
 -2  5 -1  34.17  0.51
 -1  5 -1  10.15  0.21
  0  5 -1  66.77  0.71
  1  5 -1  3.13  0.08
  2  5 -1  18.10  0.25
  3  5 -1  56.74  0.82
  4  5 -1  8.40  0.30
  5  5 -1  3.61  0.30
  6  5 -1  8.33  0.47
 -6  6 -1  4.67  0.31
 -5  6 -1  5.02  0.25
 -4  6 -1  4.52  0.21
 -3  6 -1  8.67  0.26
 -2  6 -1  1.31  0.11
 -1  6 -1  48.86  0.72
  0  6 -1  4.74  0.13
  1  6 -1  30.39  0.36
  2  6 -1  87.99  0.88
  3  6 -1  6.50  0.21
  4  6 -1  10.18  0.30
  5  6 -1  4.74  0.37
  6  6 -1  3.67  0.35
 -6  7 -1  5.34  0.29
 -5  7 -1  8.67  0.32
 -4  7 -1  16.17  0.42
 -3  7 -1  8.43  0.28
 -2  7 -1  14.12  0.36
 -1  7 -1  2.47  0.16
  0  7 -1  23.50  0.36
  1  7 -1  2.99  0.11
  2  7 -1  1.45  0.09
  3  7 -1  12.46  0.32
  4  7 -1  2.62  0.18
  5  7 -1  7.41  0.44
  6  7 -1  2.12  0.40
 -6  8 -1  0.30  0.13
 -5  8 -1  4.12  0.27
 -4  8 -1  8.48  0.32
 -3  8 -1  2.42  0.19
 -2  8 -1  12.24  0.36
 -1  8 -1  12.15  0.34
  0  8 -1  0.14  0.08
  1  8 -1  47.43  0.75
  2  8 -1  0.12  0.06
  3  8 -1  8.38  0.31
  4  8 -1  7.70  0.33
  5  8 -1  0.50  0.30
 -5  9 -1  1.04  0.22
 -4  9 -1  3.77  0.27
 -3  9 -1  12.05  0.39
 -2  9 -1  2.08  0.18
 -1  9 -1  9.76  0.32
  0  9 -1  15.70  0.42
  1  9 -1  3.32  0.22
  2  9 -1  6.26  0.27
  3  9 -1  1.49  0.22
  4  9 -1  0.45  0.14
 -4 10 -1  3.91  0.55
 -3 10 -1  0.70  0.28
 -2 10 -1  1.12  0.29
 -1 10 -1  11.74  0.70
  0 10 -1  16.97  0.83
  1 10 -1  4.40  0.48
  3 10 -1  10.53  0.78
 -2 11 -1  1.11  0.32
 -1 11 -1  4.26  0.52
  0 11 -1  1.36  0.33
  0 -11  0  1.68  0.23
  1 -11  0  2.64  0.28
  2 -11  0  0.87  0.20
  0 -10  0  11.73  0.68
  1 -10  0  4.71  0.34
  2 -10  0  0.31  0.22
  3 -10  0  -0.01  0.22
  4 -10  0  4.19  0.55
 -4 -9  0  7.07  0.38
 -3 -9  0  7.19  0.35
 -2 -9  0  2.49  0.37
 -1 -9  0  2.15  0.20
  0 -9  0  52.59  1.16
  1 -9  0  0.35  0.19
  2 -9  0  2.53  0.38
  3 -9  0  4.10  0.48
  4 -9  0  0.53  0.30
  5 -9  0  -0.11  0.23
 -5 -8  0  0.50  0.16
 -4 -8  0  10.18  0.34
 -3 -8  0  2.59  0.14
 -2 -8  0  0.10  0.06
 -1 -8  0  1.71  0.09
  0 -8  0  4.78  0.19
  1 -8  0  50.58  1.62
  2 -8  0  11.74  0.63
  3 -8  0  13.42  0.71
  4 -8  0  13.26  0.73
  5 -8  0  1.64  0.40
  6 -8  0  1.42  0.39
 -6 -7  0  0.32  0.24
 -5 -7  0  1.85  0.17
 -4 -7  0  20.27  0.48
 -3 -7  0  8.13  0.27
 -2 -7  0  38.36  0.48
 -1 -7  0  22.60  0.34
  0 -7  0  19.07  0.37
  1 -7  0  0.99  0.11
  2 -7  0  6.43  0.26
  3 -7  0  30.81  0.72
  4 -7  0  6.41  0.32
  5 -7  0  1.75  0.24
  6 -7  0  2.81  0.47
 -6 -6  0  2.22  0.20
 -5 -6  0  23.34  0.53
 -4 -6  0  1.13  0.13
 -3 -6  0  18.99  0.42
 -2 -6  0  7.32  0.18
 -1 -6  0 100.92  1.13
  0 -6  0  1.26  0.09
  1 -6  0  0.10  0.04
  2 -6  0  9.19  0.22
  3 -6  0  17.54  0.48
  4 -6  0  34.10  0.80
  5 -6  0  13.23  0.49
  6 -6  0  4.52  0.34
  7 -6  0  3.13  0.46
 -6 -5  0  2.51  0.20
 -5 -5  0  2.67  0.18
 -4 -5  0  11.33  0.31
 -3 -5  0  17.40  0.38
 -2 -5  0  0.29  0.06
 -1 -5  0  42.33  0.56
  0 -5  0 143.60  2.37
  1 -5  0  51.65  0.77
  2 -5  0  7.12  0.18
  3 -5  0  2.73  0.14
  4 -5  0  6.89  0.24
  5 -5  0  20.25  0.60
  6 -5  0  0.50  0.17
  7 -5  0  1.36  0.32
 -7 -4  0  0.45  0.22
 -6 -4  0  0.84  0.13
 -5 -4  0  12.17  0.33
 -4 -4  0  0.93  0.10
 -3 -4  0  2.55  0.13
 -2 -4  0  7.98  0.17
 -1 -4  0  37.36  0.71
  0 -4  0  13.49  0.29
  1 -4  0 281.51  3.75
  2 -4  0  11.36  0.23
  3 -4  0  22.26  0.42
  4 -4  0  1.54  0.13
  5 -4  0  0.16  0.09
  6 -4  0  15.23  0.52
  7 -4  0  0.98  0.30
 -7 -3  0  6.93  0.29
 -6 -3  0  1.95  0.17
 -5 -3  0  5.71  0.21
 -4 -3  0  11.60  0.29
 -3 -3  0  55.70  0.74
 -2 -3  0  0.20  0.03
 -1 -3  0  34.10  0.63
  0 -3  0  8.42  0.19
  1 -3  0  47.18  0.67
  2 -3  0  54.60  0.80
  3 -3  0  11.31  0.26
  4 -3  0  22.24  0.44
  5 -3  0  32.36  0.62
  6 -3  0  0.28  0.12
  7 -3  0  3.24  0.44
 -7 -2  0  4.72  0.25
 -6 -2  0  2.04  0.16
 -5 -2  0  0.20  0.07
 -4 -2  0  56.86  0.91
 -3 -2  0  75.54  0.97
 -2 -2  0 156.14  1.89
 -1 -2  0  5.36  0.12
  0 -2  0  25.30  0.45
  1 -2  0  9.16  0.16
  2 -2  0  0.94  0.06
  3 -2  0  21.80  0.40
  4 -2  0  59.45  0.93
  5 -2  0  1.30  0.12
  6 -2  0  1.80  0.21
  7 -2  0  3.04  0.31
 -7 -1  0  6.15  0.26
 -6 -1  0  37.53  0.70
 -5 -1  0  6.20  0.21
 -4 -1  0  45.97  0.76
 -3 -1  0  36.44  0.50
 -2 -1  0  10.24  0.17
 -1 -1  0 269.67  3.64
  1 -1  0  17.75  0.27
  2 -1  0  0.17  0.04
  3 -1  0  13.34  0.27
  4 -1  0  92.84  1.35
  5 -1  0  14.17  0.45
  6 -1  0  2.06  0.23
  7 -1  0  1.91  0.26
 -7  0  0  3.46  0.26
 -6  0  0  2.08  0.15
 -5  0  0  10.61  0.27
 -4  0  0  17.18  0.29
 -3  0  0  18.15  0.28
 -2  0  0  9.61  0.15
 -1  0  0  10.02  0.16
  1  0  0  9.92  0.20
  2  0  0  9.50  0.19
  3  0  0  18.40  0.34
  4  0  0  16.94  0.35
  5  0  0  11.09  0.39
  6  0  0  2.18  0.23
  7  0  0  2.53  0.29
 -7  1  0  2.49  0.22
 -6  1  0  2.20  0.15
 -5  1  0  14.79  0.33
 -4  1  0  91.09  1.19
 -3  1  0  13.21  0.22
 -2  1  0  0.20  0.03
 -1  1  0  17.48  0.26
  0  1  0  0.31  0.03
  1  1  0 263.32  2.95
  2  1  0  10.28  0.18
  3  1  0  36.45  0.59
  4  1  0  46.81  0.76
  5  1  0  6.45  0.31
  6  1  0  37.48  0.94
  7  1  0  6.25  0.43
 -7  2  0  2.73  0.23
 -6  2  0  1.94  0.18
 -5  2  0  1.23  0.09
 -4  2  0  58.27  0.78
 -3  2  0  22.06  0.33
 -2  2  0  1.08  0.05
 -1  2  0  8.76  0.16
  0  2  0  26.37  0.26
  1  2  0  5.77  0.08
  2  2  0 158.49  1.69
  3  2  0  77.79  1.00
  4  2  0  56.77  1.14
  5  2  0  0.14  0.10
  6  2  0  2.11  0.24
  7  2  0  5.09  0.41
 -7  3  0  4.38  0.29
 -6  3  0  -0.07  0.08
 -5  3  0  32.30  0.59
 -4  3  0  21.23  0.35
 -3  3  0  12.06  0.21
 -2  3  0  54.46  0.70
 -1  3  0  46.77  0.61
  0  3  0  8.72  0.12
  1  3  0  34.19  0.35
  2  3  0  0.11  0.03
  3  3  0  55.69  0.77
  4  3  0  11.55  0.39
  5  3  0  5.61  0.32
  6  3  0  2.34  0.27
  7  3  0  6.99  0.49
 -7  4  0  0.82  0.17
 -6  4  0  16.95  0.49
 -5  4  0  0.19  0.07
 -4  4  0  1.26  0.10
 -3  4  0  21.86  0.41
 -2  4  0  11.15  0.20
 -1  4  0 282.50  3.37
  0  4  0  13.50  0.17
  1  4  0  37.13  0.39
  2  4  0  8.10  0.15
  3  4  0  2.59  0.13
  4  4  0  1.01  0.13
  5  4  0  12.01  0.47
  6  4  0  1.10  0.20
 -7  5  0  1.09  0.19
 -6  5  0  0.69  0.14
 -5  5  0  21.18  0.46
 -4  5  0  7.10  0.23
 -3  5  0  2.65  0.14
 -2  5  0  7.06  0.20
 -1  5  0  51.68  0.71
  0  5  0 145.05  1.45
  1  5  0  41.73  0.45
  2  5  0  0.22  0.04
  3  5  0  17.52  0.35
  4  5  0  12.12  0.37
  5  5  0  2.38  0.25
  6  5  0  2.83  0.31
 -6  6  0  4.61  0.27
 -5  6  0  13.84  0.37
 -4  6  0  33.14  0.64
 -3  6  0  16.92  0.39
 -2  6  0  9.47  0.26
 -1  6  0  0.15  0.05
  0  6  0  1.26  0.07
  1  6  0 100.77  0.98
  2  6  0  6.76  0.16
  3  6  0  18.99  0.39
  4  6  0  1.13  0.15
  5  6  0  21.40  0.70
  6  6  0  2.42  0.34
 -6  7  0  3.68  0.26
 -5  7  0  2.02  0.19
 -4  7  0  6.73  0.26
 -3  7  0  28.48  0.59
 -2  7  0  6.34  0.23
 -1  7  0  0.96  0.10
  0  7  0  18.61  0.29
  1  7  0  22.27  0.31
  2  7  0  38.31  0.51
  3  7  0  8.13  0.25
  4  7  0  21.10  0.56
  5  7  0  1.40  0.23
 -6  8  0  0.93  0.21
 -5  8  0  1.34  0.22
 -4  8  0  12.62  0.39
 -3  8  0  13.56  0.38
 -2  8  0  11.98  0.34
 -1  8  0  53.19  1.15
  0  8  0  4.47  0.17
  1  8  0  1.80  0.10
  2  8  0  0.13  0.07
  3  8  0  2.47  0.18
  4  8  0  10.82  0.48
  5  8  0  0.71  0.20
 -5  9  0  0.16  0.28
 -4  9  0  0.89  0.30
 -3  9  0  4.29  0.35
 -2  9  0  2.71  0.38
 -1  9  0  0.68  0.23
  0  9  0  51.74  1.66
  1  9  0  2.42  0.34
  2  9  0  3.23  0.43
  3  9  0  7.42  0.41
  4  9  0  7.01  0.68
 -4 10  0  4.80  0.59
 -3 10  0  0.05  0.20
 -2 10  0  0.25  0.20
 -1 10  0  5.79  0.56
  0 10  0  11.25  0.68
 -2 11  0  0.80  0.31
 -1 11  0  3.01  0.45
  0 11  0  1.14  0.30
  0 -11  1  1.31  0.28
  1 -11  1  4.93  0.37
  2 -11  1  0.81  0.22
 -3 -10  1  10.89  0.74
 -1 -10  1  2.23  0.33
  0 -10  1  16.97  0.57
  1 -10  1  10.83  0.45
  2 -10  1  0.77  0.18
  3 -10  1  0.90  0.31
  4 -10  1  2.32  0.44
 -4 -9  1  0.31  0.13
 -3 -9  1  1.56  0.17
 -2 -9  1  6.32  0.26
 -1 -9  1  3.57  0.25
  0 -9  1  15.10  0.50
  1 -9  1  9.31  0.40
  2 -9  1  1.58  0.31
  3 -9  1  12.61  0.72
  4 -9  1  3.69  0.50
  5 -9  1  0.82  0.34
 -5 -8  1  0.20  0.11
 -4 -8  1  7.94  0.31
 -3 -8  1  8.26  0.29
 -2 -8  1  0.18  0.07
 -1 -8  1  48.21  0.73
  0 -8  1  0.35  0.11
  1 -8  1  12.89  0.63
  2 -8  1  12.17  0.63
  3 -8  1  2.39  0.35
  4 -8  1  8.58  0.60
  5 -8  1  3.74  0.50
  6 -8  1  -0.06  0.28
 -5 -7  1  8.20  0.31
 -4 -7  1  2.65  0.19
 -3 -7  1  12.08  0.34
 -2 -7  1  1.43  0.10
 -1 -7  1  3.02  0.11
  0 -7  1  22.75  0.44
  1 -7  1  2.43  0.15
  2 -7  1  14.45  0.65
  3 -7  1  7.63  0.51
  4 -7  1  17.06  0.82
  5 -7  1  8.67  0.61
  6 -7  1  5.25  0.57
 -6 -6  1  3.35  0.23
 -5 -6  1  4.71  0.25
 -4 -6  1  10.07  0.31
 -3 -6  1  6.31  0.23
 -2 -6  1  87.05  1.34
 -1 -6  1  30.47  0.40
  0 -6  1  4.90  0.13
  1 -6  1  50.72  0.75
  2 -6  1  1.43  0.13
  3 -6  1  8.78  0.32
  4 -6  1  4.61  0.28
  5 -6  1  4.94  0.33
  6 -6  1  4.82  0.36
 -6 -5  1  7.40  0.30
 -5 -5  1  3.35  0.21
 -4 -5  1  7.97  0.26
 -3 -5  1  56.36  0.79
 -2 -5  1  17.99  0.31
 -1 -5  1  3.41  0.15
  0 -5  1  67.20  0.84
  1 -5  1  10.37  0.21
  2 -5  1  34.62  0.55
  3 -5  1  1.14  0.13
  4 -5  1  34.91  0.79
  5 -5  1  10.68  0.41
  6 -5  1  3.55  0.44
  7 -5  1  2.43  0.40
 -7 -4  1  4.58  0.53
 -6 -4  1  0.55  0.12
 -5 -4  1  0.51  0.10
 -4 -4  1  25.43  0.51
 -3 -4  1  7.68  0.18
 -2 -4  1 122.71  1.52
 -1 -4  1  8.95  0.24
  0 -4  1  56.23  0.80
  1 -4  1 254.22  3.34
  2 -4  1  38.87  0.61
  3 -4  1  20.05  0.41
  4 -4  1  23.81  0.47
  5 -4  1  6.11  0.30
  6 -4  1  0.79  0.17
  7 -4  1  0.74  0.28
 -7 -3  1  6.14  0.28
 -6 -3  1  26.98  0.58
 -5 -3  1  0.03  0.07
 -4 -3  1  22.03  0.45
 -3 -3  1  6.87  0.16
 -2 -3  1  21.47  0.33
 -1 -3  1  11.42  0.26
  0 -3  1  62.85  0.87
  1 -3  1 104.37  1.40
  2 -3  1  62.58  0.91
  3 -3  1  24.00  0.43
  4 -3  1  41.01  0.69
  5 -3  1  45.43  0.80
  6 -3  1  2.35  0.22
  7 -3  1  0.30  0.23
 -7 -2  1  4.52  0.26
 -6 -2  1  0.16  0.09
 -5 -2  1  16.76  0.39
 -4 -2  1  4.24  0.16
 -3 -2  1 121.73  1.52
 -2 -2  1  39.78  0.53
 -1 -2  1  5.74  0.15
  0 -2  1 522.00  8.02
  1 -2  1  1.32  0.05
  2 -2  1  0.27  0.04
  3 -2  1  5.07  0.16
  4 -2  1  84.46  1.26
  5 -2  1  15.72  0.38
  6 -2  1  1.57  0.20
  7 -2  1  8.17  0.42
 -7 -1  1  1.17  0.14
 -6 -1  1  1.87  0.15
 -5 -1  1  0.69  0.09
 -4 -1  1  54.12  0.74
 -3 -1  1  46.22  0.62
 -2 -1  1  86.09  1.06
 -1 -1  1  7.01  0.16
  1 -1  1 143.11  1.91
  2 -1  1  19.72  0.33
  3 -1  1  6.09  0.17
  4 -1  1  0.21  0.06
  5 -1  1  18.46  0.41
  6 -1  1  9.78  0.41
  7 -1  1  3.09  0.31
 -7  0  1  11.70  0.42
 -6  0  1  0.33  0.09
 -5  0  1  21.33  0.43
 -4  0  1  32.86  0.48
 -3  0  1  68.04  0.87
 -2  0  1  0.92  0.04
 -1  0  1  0.17  0.03
  1  0  1  64.44  0.88
  2  0  1  7.58  0.17
  3  0  1  59.38  0.89
  4  0  1  47.49  0.77
  5  0  1  1.56  0.18
  6  0  1  3.73  0.29
  7  0  1  2.73  0.30
 -7  1  1  4.07  0.28
 -6  1  1  1.75  0.17
 -5  1  1  3.51  0.13
 -4  1  1  13.60  0.25
 -3  1  1  6.84  0.14
 -2  1  1  38.17  0.49
 -1  1  1 475.87  7.27
  0  1  1 111.35  1.48
  1  1  1 183.92  2.45
  2  1  1 129.96  1.79
  3  1  1  60.46  0.92
  4  1  1  14.17  0.32
  5  1  1  8.10  0.34
  6  1  1  4.96  0.35
  7  1  1  2.83  0.32
 -7  2  1  7.08  0.32
 -6  2  1  25.53  0.63
 -5  2  1  12.02  0.29
 -4  2  1  21.86  0.35
 -3  2  1 119.48  1.46
 -2  2  1  19.64  0.28
 -1  2  1  26.58  0.36
  0  2  1  29.65  0.29
  1  2  1  2.23  0.06
  2  2  1  5.83  0.14
  3  2  1  14.33  0.31
  4  2  1  17.48  0.38
  5  2  1  31.25  0.79
  6  2  1  20.45  0.66
  7  2  1  0.96  0.23
 -7  3  1  1.32  0.18
 -6  3  1  -0.03  0.09
 -5  3  1  24.43  0.47
 -4  3  1  32.21  0.55
 -3  3  1  5.39  0.12
 -2  3  1  47.21  0.61
 -1  3  1 118.42  1.44
  0  3  1  76.51  0.71
  1  3  1 139.05  1.26
  2  3  1  0.19  0.03
  3  3  1  67.27  1.04
  4  3  1  15.37  0.46
  5  3  1  14.16  0.49
  6  3  1  6.74  0.43
  7  3  1  1.98  0.30
 -7  4  1  0.28  0.13
 -6  4  1  7.06  0.26
 -5  4  1  4.95  0.20
 -4  4  1  19.42  0.39
 -3  4  1  90.25  1.32
 -2  4  1  52.86  0.71
 -1  4  1  3.46  0.10
  0  4  1  51.33  0.55
  1  4  1  29.25  0.32
  2  4  1  59.81  0.66
  3  4  1  0.92  0.09
  4  4  1  0.52  0.13
  5  4  1  22.70  0.68
  6  4  1  6.48  0.45
 -7  5  1  7.78  0.37
 -6  5  1  0.50  0.11
 -5  5  1  0.20  0.08
 -4  5  1  0.07  0.06
 -3  5  1  7.00  0.21
 -2  5  1  17.11  0.35
 -1  5  1  1.13  0.07
  0  5  1  26.28  0.33
  1  5  1 114.73  1.09
  2  5  1  52.92  0.60
  3  5  1  4.03  0.14
  4  5  1  32.06  0.80
  5  5  1  0.47  0.15
  6  5  1  0.73  0.20
 -6  6  1  9.26  0.33
 -5  6  1  0.18  0.08
 -4  6  1  20.61  0.46
 -3  6  1  0.75  0.09
 -2  6  1  12.10  0.30
 -1  6  1  19.59  0.35
  0  6  1  6.75  0.14
  1  6  1  6.58  0.14
  2  6  1  3.46  0.12
  3  6  1  5.01  0.20
  4  6  1  11.56  0.46
  5  6  1  9.26  0.44
  6  6  1  0.01  0.16
 -6  7  1  2.00  0.26
 -5  7  1  11.11  0.36
 -4  7  1  3.96  0.23
 -3  7  1  62.22  1.04
 -2  7  1  1.38  0.13
 -1  7  1  1.85  0.12
  0  7  1  64.19  0.79
  1  7  1  0.95  0.07
  2  7  1  4.82  0.16
  3  7  1  1.02  0.11
  4  7  1  26.36  0.76
  5  7  1  10.39  0.50
 -6  8  1  1.93  0.41
 -5  8  1  2.55  0.41
 -4  8  1  23.35  0.72
 -3  8  1  5.05  0.35
 -2  8  1  6.70  0.47
 -1  8  1  9.67  0.56
  0  8  1  17.18  0.41
  1  8  1  19.32  0.39
  2  8  1  0.37  0.10
  3  8  1  9.59  0.41
  4  8  1  2.94  0.30
  5  8  1  1.74  0.27
 -5  9  1  0.21  0.25
 -4  9  1  9.70  0.68
 -3  9  1  11.15  0.69
 -2  9  1  6.46  0.51
 -1  9  1  10.26  0.60
  0  9  1  19.58  0.61
  1  9  1  26.82  0.59
  2  9  1  1.22  0.18
  3  9  1  2.17  0.26
  4  9  1  4.97  0.40
 -3 10  1  3.52  0.48
 -2 10  1  0.82  0.27
 -1 10  1  5.26  0.55
  0 10  1  6.46  0.51
  1 10  1  4.80  0.52
 -2 11  1  2.66  0.47
 -1 11  1  7.84  0.61
  0 11  1  2.08  0.37
 -1 -11  2  0.27  0.20
  0 -11  2  0.52  0.26
  1 -11  2  2.29  0.27
  2 -11  2  2.78  0.31
 -3 -10  2  8.31  0.34
 -2 -10  2  9.96  0.57
 -1 -10  2  9.31  0.39
  0 -10  2  0.46  0.12
  1 -10  2  3.03  0.28
  2 -10  2  3.40  0.31
  3 -10  2  0.70  0.30
  4 -10  2  1.68  0.40
 -4 -9  2  0.60  0.13
 -3 -9  2  7.75  0.31
 -2 -9  2  5.85  0.31
 -1 -9  2  12.71  0.43
  0 -9  2  14.83  0.58
  1 -9  2  10.99  0.42
  2 -9  2  8.26  0.39
  3 -9  2  4.80  0.53
  4 -9  2  3.94  0.51
  5 -9  2  1.02  0.39
 -5 -8  2  2.46  0.22
 -4 -8  2  0.52  0.12
 -3 -8  2  0.09  0.09
 -2 -8  2  28.56  0.59
 -1 -8  2  7.46  0.25
  0 -8  2  31.04  0.75
  1 -8  2  4.29  0.26
  2 -8  2  31.81  1.16
  3 -8  2  12.20  0.67
  4 -8  2  -0.09  0.20
  5 -8  2  13.38  0.81
 -5 -7  2  5.79  0.28
 -4 -7  2  9.83  0.33
 -3 -7  2  10.98  0.33
 -2 -7  2  5.45  0.24
 -1 -7  2  4.16  0.17
  0 -7  2  8.33  0.30
  1 -7  2  53.20  1.12
  2 -7  2  4.51  0.36
  3 -7  2  2.07  0.31
  4 -7  2  26.39  1.08
  5 -7  2  4.11  0.48
  6 -7  2  10.33  0.71
 -6 -6  2  2.86  0.23
 -5 -6  2  1.89  0.18
 -4 -6  2  29.42  0.62
 -3 -6  2  6.71  0.19
 -2 -6  2  31.15  0.68
 -1 -6  2  5.46  0.14
  0 -6  2  3.40  0.10
  1 -6  2  28.05  0.57
  2 -6  2  36.60  0.75
  3 -6  2  4.85  0.24
  4 -6  2  1.29  0.27
  5 -6  2  26.87  1.09
  6 -6  2  4.63  0.51
  7 -6  2  2.28  0.39
 -6 -5  2  2.54  0.21
 -5 -5  2  0.14  0.09
 -4 -5  2  1.95  0.15
 -3 -5  2  75.39  1.02
 -2 -5  2  77.58  1.41
 -1 -5  2  4.76  0.15
  0 -5  2  37.60  0.49
  1 -5  2  38.29  0.56
  2 -5  2  43.15  0.84
  3 -5  2  0.01  0.08
  4 -5  2  0.10  0.10
  5 -5  2  1.86  0.20
  6 -5  2  1.37  0.21
 -7 -4  2  7.11  0.60
 -6 -4  2  7.99  0.30
 -5 -4  2  1.08  0.13
 -4 -4  2  3.19  0.17
 -3 -4  2  26.12  0.42
 -2 -4  2  0.27  0.05
 -1 -4  2  91.00  1.30
  0 -4  2  10.01  0.16
  1 -4  2  67.73  0.93
  2 -4  2  0.34  0.05
  3 -4  2  2.75  0.12
  4 -4  2  37.71  0.82
  5 -4  2  11.26  0.40
  6 -4  2  0.01  0.13
  7 -4  2  3.80  0.45
 -7 -3  2  5.24  0.28
 -6 -3  2  9.39  0.31
 -5 -3  2  4.27  0.19
 -4 -3  2  0.47  0.06
 -3 -3  2  67.27  0.89
 -2 -3  2  41.38  0.65
 -1 -3  2  2.07  0.07
  0 -3  2 204.90  2.73
  1 -3  2 186.31  3.02
  2 -3  2  35.15  0.54
  3 -3  2  18.29  0.35
  4 -3  2  4.94  0.18
  5 -3  2  21.02  0.46
  6 -3  2  4.54  0.30
  7 -3  2  1.57  0.34
 -7 -2  2  10.28  0.34
 -6 -2  2  2.37  0.17
 -5 -2  2  69.78  1.14
 -4 -2  2  44.98  0.64
 -3 -2  2  85.69  1.10
 -2 -2  2  0.29  0.04
 -1 -2  2  17.56  0.35
  0 -2  2  11.70  0.25
  1 -2  2 190.31  3.04
  2 -2  2  8.99  0.19
  3 -2  2  49.25  0.76
  4 -2  2  71.54  1.09
  5 -2  2  17.77  0.41
  6 -2  2  6.35  0.33
  7 -2  2  6.73  0.60
 -7 -1  2  0.91  0.16
 -6 -1  2  3.88  0.20
 -5 -1  2  2.30  0.15
 -4 -1  2  85.95  1.11
 -3 -1  2  55.21  0.73
 -2 -1  2  10.59  0.17
 -1 -1  2 215.22  3.53
  0 -1  2  66.10  1.11
  1 -1  2 248.07  2.81
  2 -1  2 147.23  2.00
  3 -1  2  3.93  0.13
  4 -1  2  7.52  0.23
  5 -1  2  8.21  0.26
  6 -1  2  2.48  0.24
  7 -1  2  6.08  0.42
 -7  0  2  4.92  0.29
 -6  0  2  1.51  0.14
 -5  0  2  0.18  0.06
 -4  0  2  0.48  0.07
 -3  0  2 160.18  1.95
 -2  0  2 121.25  1.65
 -1  0  2  99.11  1.15
  0  0  2  18.32  0.24
  1  0  2  71.04  0.97
  2  0  2  39.39  0.59
  3  0  2  5.12  0.15
  4  0  2  12.31  0.30
  5  0  2  3.75  0.19
  6  0  2  20.81  0.63
  7  0  2  2.07  0.27
 -7  1  2  3.94  0.27
 -6  1  2  3.94  0.23
 -5  1  2  12.44  0.26
 -4  1  2  10.98  0.22
 -3  1  2  24.45  0.36
 -2  1  2 133.25  1.60
 -1  1  2  5.64  0.10
  0  1  2 164.60  1.88
  1  1  2  52.77  0.65
  2  1  2  75.15  0.91
  3  1  2 112.65  1.61
  4  1  2  2.13  0.14
  5  1  2  25.37  0.67
  6  1  2  -0.07  0.13
  7  1  2  3.83  0.36
 -7  2  2  1.78  0.19
 -6  2  2  24.58  0.62
 -5  2  2  11.92  0.29
 -4  2  2  0.44  0.05
 -3  2  2  15.28  0.24
 -2  2  2  1.02  0.04
 -1  2  2  14.97  0.22
  0  2  2  6.09  0.11
  1  2  2 118.95  1.42
  2  2  2  84.57  1.21
  3  2  2  0.73  0.08
  4  2  2  31.82  0.60
  5  2  2  6.47  0.32
  6  2  2  13.26  0.52
  7  2  2  1.66  0.27
 -7  3  2  7.51  0.34
 -6  3  2  7.48  0.26
 -5  3  2  15.61  0.35
 -4  3  2  55.08  0.86
 -3  3  2  35.33  0.56
 -2  3  2  63.39  0.82
 -1  3  2  0.55  0.04
  0  3  2  0.50  0.04
  1  3  2  53.77  0.62
  2  3  2  21.52  0.33
  3  3  2  6.49  0.21
  4  3  2  8.19  0.26
  5  3  2  7.38  0.36
  6  3  2  6.68  0.43
  7  3  2  4.77  0.41
 -7  4  2  1.78  0.21
 -6  4  2  2.95  0.19
 -5  4  2  0.33  0.08
 -4  4  2  12.72  0.29
 -3  4  2  37.01  0.61
 -2  4  2 143.21  1.77
 -1  4  2  4.82  0.12
  0  4  2 101.85  1.03
  1  4  2  52.84  0.53
  2  4  2  51.19  0.63
  3  4  2  7.42  0.23
  4  4  2  1.43  0.18
  5  4  2  15.07  0.54
  6  4  2  2.05  0.27
 -7  5  2  4.16  0.31
 -6  5  2  5.11  0.25
 -5  5  2  0.24  0.08
 -4  5  2  5.38  0.19
 -3  5  2 157.80  2.28
 -2  5  2  6.49  0.17
 -1  5  2  39.72  0.51
  0  5  2  1.89  0.07
  1  5  2  90.15  0.88
  2  5  2  13.96  0.28
  3  5  2  1.65  0.14
  4  5  2  26.45  0.72
  5  5  2  8.51  0.41
  6  5  2  1.45  0.24
 -6  6  2  11.37  0.47
 -5  6  2  1.31  0.14
 -4  6  2  0.61  0.10
 -3  6  2  0.16  0.07
 -2  6  2  9.10  0.25
 -1  6  2  0.72  0.06
  0  6  2  54.06  0.61
  1  6  2  24.00  0.31
  2  6  2  28.74  0.48
  3  6  2  57.55  1.21
  4  6  2  6.90  0.36
  5  6  2  10.31  0.48
  6  6  2  0.56  0.29
 -6  7  2  1.72  0.36
 -5  7  2  7.62  0.57
 -4  7  2  8.15  0.38
 -3  7  2  12.45  0.46
 -2  7  2  7.09  0.45
 -1  7  2  2.10  0.20
  0  7  2  7.09  0.24
  1  7  2  59.60  0.78
  2  7  2  14.42  0.38
  3  7  2  5.42  0.35
  4  7  2  8.54  0.42
  5  7  2  4.18  0.37
 -5  8  2  0.51  0.29
 -4  8  2  13.52  0.76
 -3  8  2  14.22  0.74
 -2  8  2  0.17  0.15
 -1  8  2  10.13  0.41
  0  8  2  7.04  0.26
  1  8  2  3.35  0.21
  2  8  2  6.97  0.28
  3  8  2  0.26  0.13
  4  8  2  6.02  0.41
  5  8  2  6.38  0.64
 -4  9  2  2.61  0.43
 -3  9  2  7.89  0.61
 -2  9  2  9.28  0.61
  0  9  2  5.02  0.26
  1  9  2  3.57  0.28
  2  9  2  2.91  0.28
  3  9  2  3.72  0.33
  4  9  2  0.09  0.17
 -3 10  2  2.47  0.42
 -2 10  2  1.28  0.33
 -1 10  2  4.10  0.49
  0 10  2  8.95  0.43
  1 10  2  10.69  0.71
  3 10  2  3.31  0.47
 -2 11  2  4.94  0.62
 -1 11  2  0.44  0.24
 -2 -11  3  2.83  0.40
 -1 -11  3  5.92  0.55
  0 -11  3  3.98  0.32
  1 -11  3  0.67  0.18
  2 -11  3  2.31  0.28
 -3 -10  3  2.77  0.28
 -2 -10  3  3.16  0.29
 -1 -10  3  3.77  0.28
  0 -10  3  2.67  0.35
  1 -10  3  -0.16  0.12
  2 -10  3  9.66  0.46
  3 -10  3  1.62  0.26
  4 -10  3  0.13  0.18
 -4 -9  3  7.05  0.33
 -3 -9  3  2.81  0.22
 -2 -9  3  14.00  0.47
 -1 -9  3  10.31  0.39
  0 -9  3  3.63  0.26
  1 -9  3  24.59  0.69
  2 -9  3  0.03  0.14
  3 -9  3  1.39  0.21
  4 -9  3  0.12  0.24
  5 -9  3  0.29  0.36
 -5 -8  3  4.03  0.28
 -4 -8  3  0.98  0.15
 -3 -8  3  2.30  0.19
 -2 -8  3  13.67  0.43
 -1 -8  3  0.35  0.11
  0 -8  3  0.20  0.12
  1 -8  3  8.95  0.36
  2 -8  3  50.08  1.11
  3 -8  3  9.58  0.60
  4 -8  3  -0.13  0.20
  5 -8  3  5.65  0.60
 -5 -7  3  4.21  0.26
 -4 -7  3  1.45  0.16
 -3 -7  3  30.03  0.53
 -2 -7  3  13.48  0.41
 -1 -7  3  27.55  0.53
  0 -7  3  1.16  0.14
  1 -7  3  35.68  0.81
  2 -7  3  29.73  1.04
  3 -7  3  5.97  0.45
  4 -7  3  8.34  0.58
  5 -7  3  2.03  0.41
  6 -7  3  1.62  0.38
 -6 -6  3  4.24  0.28
 -5 -6  3  5.83  0.27
 -4 -6  3  12.27  0.36
 -3 -6  3  13.73  0.33
 -2 -6  3  31.29  0.69
 -1 -6  3  32.46  0.56
  0 -6  3  16.44  0.43
  1 -6  3  1.99  0.16
  2 -6  3  6.60  0.40
  3 -6  3  4.32  0.40
  4 -6  3  13.89  0.69
  5 -6  3  21.37  0.95
  6 -6  3  3.67  0.46
  7 -6  3  2.10  0.44
 -6 -5  3  6.53  0.29
 -5 -5  3  8.62  0.30
 -4 -5  3  0.02  0.07
 -3 -5  3  57.44  0.92
 -2 -5  3  43.52  0.87
 -1 -5  3  5.40  0.16
  0 -5  3  19.35  0.29
  1 -5  3 105.82  1.46
  2 -5  3  4.37  0.18
  3 -5  3  3.07  0.19
  4 -5  3  2.21  0.19
  5 -5  3  20.81  0.87
  6 -5  3  12.77  0.69
  7 -5  3  0.14  0.25
 -7 -4  3  0.65  0.27
 -6 -4  3  0.30  0.11
 -5 -4  3  2.27  0.17
 -4 -4  3  6.43  0.18
 -3 -4  3  15.57  0.33
 -2 -4  3  2.32  0.13
 -1 -4  3  13.37  0.32
  0 -4  3 120.26  1.63
  1 -4  3 107.92  1.48
  2 -4  3  82.90  1.16
  3 -4  3  2.37  0.16
  4 -4  3  11.22  0.36
  5 -4  3  2.38  0.21
  6 -4  3  0.00  0.12
  7 -4  3  5.97  0.57
 -7 -3  3  11.00  0.47
 -6 -3  3  8.14  0.30
 -5 -3  3  0.48  0.10
 -4 -3  3  27.44  0.45
 -3 -3  3  1.32  0.09
 -2 -3  3  23.45  0.41
 -1 -3  3  30.40  0.48
  0 -3  3  0.22  0.05
  1 -3  3  68.60  0.97
  2 -3  3  49.95  0.73
  3 -3  3  35.82  0.58
  4 -3  3  8.91  0.24
  5 -3  3  2.06  0.19
  6 -3  3  10.90  0.42
  7 -3  3  1.31  0.33
 -7 -2  3  4.15  0.25
 -6 -2  3  8.72  0.29
 -5 -2  3  3.39  0.19
 -4 -2  3  9.85  0.22
 -3 -2  3  31.72  0.44
 -2 -2  3  85.04  1.22
 -1 -2  3  82.78  1.16
  0 -2  3  7.64  0.19
  1 -2  3  20.07  0.32
  2 -2  3  33.81  0.52
  3 -2  3  22.50  0.41
  4 -2  3  15.38  0.34
  5 -2  3  4.10  0.20
  6 -2  3  1.78  0.17
  7 -2  3  1.88  0.36
 -7 -1  3  0.79  0.16
 -6 -1  3  14.76  0.38
 -5 -1  3  71.78  0.99
 -4 -1  3  15.08  0.28
 -3 -1  3  44.54  0.53
 -2 -1  3 112.40  1.35
 -1 -1  3  36.31  0.66
  0 -1  3 227.55  3.81
  1 -1  3 793.42  8.98
  2 -1  3  52.21  0.77
  3 -1  3  16.01  0.32
  4 -1  3  9.71  0.26
  5 -1  3  22.83  0.48
  6 -1  3  5.69  0.33
  7 -1  3  6.76  0.44
 -7  0  3  1.07  0.17
 -6  0  3  9.16  0.34
 -5  0  3  4.26  0.15
 -4  0  3  10.24  0.21
 -3  0  3  0.23  0.03
 -2  0  3 119.13  1.41
 -1  0  3 101.46  1.07
  0  0  3  84.79  1.01
  1  0  3 967.66  10.84
  2  0  3  24.20  0.41
  3  0  3  13.07  0.28
  4  0  3  2.53  0.15
  5  0  3  4.54  0.21
  6  0  3  11.36  0.46
  7  0  3  1.58  0.26
 -7  1  3  6.87  0.32
 -6  1  3  5.15  0.26
 -5  1  3  11.01  0.28
 -4  1  3  20.28  0.40
 -3  1  3  26.25  0.39
 -2  1  3  86.16  1.05
 -1  1  3  54.44  0.60
  0  1  3  30.42  0.40
  1  1  3 106.78  1.27
  2  1  3 243.89  2.83
  3  1  3  0.68  0.07
  4  1  3  0.28  0.08
  5  1  3  6.91  0.25
  6  1  3  15.47  0.55
  7  1  3  8.06  0.47
 -7  2  3  2.36  0.23
 -6  2  3  5.70  0.22
 -5  2  3  16.05  0.36
 -4  2  3  3.86  0.14
 -3  2  3  66.62  0.86
 -2  2  3  82.94  0.93
 -1  2  3  0.19  0.02
  0  2  3  21.91  0.44
  1  2  3 107.23  1.29
  2  2  3 178.10  2.48
  3  2  3  49.71  0.96
  4  2  3  8.16  0.25
  5  2  3  21.08  0.62
  6  2  3  5.39  0.38
  7  2  3  1.32  0.26
 -7  3  3  4.03  0.29
 -6  3  3  20.20  0.46
 -5  3  3  0.84  0.10
 -4  3  3  21.67  0.41
 -3  3  3  78.56  1.15
 -2  3  3  30.97  0.44
 -1  3  3  54.65  0.69
  0  3  3  98.48  1.06
  1  3  3  65.11  0.84
  2  3  3  6.85  0.15
  3  3  3  4.16  0.17
  4  3  3  23.67  0.51
  5  3  3  20.55  0.63
  6  3  3  2.16  0.27
  7  3  3  0.88  0.33
 -7  4  3  2.32  0.23
 -6  4  3  8.52  0.28
 -5  4  3  19.85  0.43
 -4  4  3  3.79  0.16
 -3  4  3  26.28  0.46
 -2  4  3  53.64  0.73
 -1  4  3  22.53  0.31
  0  4  3  41.27  0.50
  1  4  3  6.19  0.13
  2  4  3  3.14  0.15
  3  4  3  11.73  0.32
  4  4  3  0.59  0.14
  5  4  3  7.18  0.37
  6  4  3  3.65  0.35
 -7  5  3  3.24  0.39
 -6  5  3  1.59  0.21
 -5  5  3  1.00  0.12
 -4  5  3  4.04  0.17
 -3  5  3  5.24  0.18
 -2  5  3  9.65  0.21
 -1  5  3  4.49  0.11
  0  5  3  80.47  0.93
  1  5  3 156.73  1.72
  2  5  3  0.38  0.06
  3  5  3  0.83  0.11
  4  5  3  3.17  0.27
  5  5  3  14.22  0.55
  6  5  3  -0.01  0.17
 -6  6  3  2.47  0.39
 -5  6  3  2.14  0.23
 -4  6  3  26.67  0.70
 -3  6  3  34.98  1.19
 -2  6  3  6.54  0.30
 -1  6  3  4.04  0.17
  0  6  3  13.91  0.34
  1  6  3  22.82  0.41
  2  6  3  24.26  0.51
  3  6  3  0.12  0.08
  4  6  3  7.44  0.38
  5  6  3  0.30  0.16
 -6  7  3  9.11  0.71
 -5  7  3  4.41  0.51
 -4  7  3  7.82  0.55
 -3  7  3  8.73  0.54
 -2  7  3  13.66  0.48
 -1  7  3  2.51  0.22
  0  7  3  0.32  0.08
  1  7  3  16.64  0.40
  2  7  3  29.27  0.62
  3  7  3  27.30  0.74
  4  7  3  8.03  0.42
  5  7  3  2.47  0.30
 -5  8  3  3.54  0.51
 -4  8  3  6.10  0.58
 -3  8  3  19.45  0.91
 -2  8  3  17.14  0.81
 -1  8  3  10.36  0.58
  0  8  3  44.55  0.82
  1  8  3  2.18  0.22
  2  8  3  10.28  0.34
  3  8  3  1.90  0.24
  4  8  3  3.15  0.33
 -4  9  3  0.71  0.29
 -3  9  3  1.10  0.29
 -2  9  3  11.66  0.70
 -1  9  3  12.43  0.50
  0  9  3  3.30  0.23
  1  9  3  8.50  0.39
  2  9  3  5.24  0.37
  3  9  3  3.56  0.33
  4  9  3  3.26  0.47
 -3 10  3  0.31  0.24
 -2 10  3  2.70  0.45
 -1 10  3  6.20  0.60
  0 10  3  3.25  0.30
  1 10  3  9.11  0.43
  2 10  3  2.07  0.37
  3 10  3  0.30  0.17
 -1 11  3  2.20  0.43
  1 11  3  3.57  0.55
 -1 -11  4  3.27  0.29
  0 -11  4  2.68  0.27
  1 -11  4  -0.05  0.16
  2 -11  4  2.96  0.33
 -3 -10  4  5.82  0.39
 -2 -10  4  14.28  0.51
 -1 -10  4  7.73  0.38
  0 -10  4  3.33  0.38
  1 -10  4  2.86  0.27
  2 -10  4  8.61  0.42
  3 -10  4  3.68  0.33
  4 -10  4  -0.04  0.19
 -4 -9  4  4.91  0.30
 -3 -9  4  0.34  0.13
 -2 -9  4  4.96  0.29
 -1 -9  4  22.82  0.65
  0 -9  4  0.34  0.13
  1 -9  4  17.14  0.55
  2 -9  4  10.26  0.44
  3 -9  4  1.98  0.24
  4 -9  4  2.67  0.29
  5 -9  4  0.77  0.27
 -5 -8  4  3.21  0.42
 -4 -8  4  0.11  0.11
 -3 -8  4  7.46  0.28
 -2 -8  4  12.59  0.42
 -1 -8  4  11.01  0.39
  0 -8  4  32.10  0.75
  1 -8  4  2.05  0.20
  2 -8  4  25.25  0.70
  3 -8  4  4.43  0.32
  4 -8  4  0.90  0.19
  5 -8  4  2.54  0.43
 -5 -7  4  2.40  0.21
 -4 -7  4  1.27  0.15
 -3 -7  4  3.73  0.20
 -2 -7  4  20.85  0.55
 -1 -7  4  4.76  0.24
  0 -7  4  3.87  0.20
  1 -7  4  18.08  0.50
  2 -7  4  9.52  0.36
  3 -7  4  13.97  0.47
  4 -7  4  2.87  0.39
  5 -7  4  16.80  0.86
  6 -7  4  3.41  0.47
 -6 -6  4  8.01  0.45
 -5 -6  4  3.26  0.23
 -4 -6  4  5.38  0.30
 -3 -6  4  9.68  0.28
 -2 -6  4  6.79  0.26
 -1 -6  4  29.48  0.63
  0 -6  4  19.46  0.49
  1 -6  4  2.50  0.18
  2 -6  4  27.27  0.66
  3 -6  4  1.95  0.29
  4 -6  4  12.61  0.67
  5 -6  4  -0.01  0.20
  6 -6  4  1.86  0.35
 -6 -5  4  2.52  0.21
 -5 -5  4  11.52  0.36
 -4 -5  4  16.59  0.35
 -3 -5  4  4.03  0.17
 -2 -5  4  92.92  1.70
 -1 -5  4  1.02  0.10
  0 -5  4  17.93  0.43
  1 -5  4  37.72  0.79
  2 -5  4  0.33  0.09
  3 -5  4  8.11  0.46
  4 -5  4  1.12  0.26
  5 -5  4  6.41  0.48
  6 -5  4  4.70  0.48
  7 -5  4  2.69  0.40
 -7 -4  4  1.56  0.37
 -6 -4  4  4.43  0.26
 -5 -4  4  1.06  0.13
 -4 -4  4  23.37  0.42
 -3 -4  4  14.60  0.32
 -2 -4  4  45.19  0.87
 -1 -4  4  77.13  1.37
  0 -4  4  63.44  1.16
  1 -4  4  32.15  0.66
  2 -4  4  63.72  0.95
  3 -4  4  10.37  0.31
  4 -4  4  7.64  0.29
  5 -4  4  4.22  0.27
  6 -4  4  0.32  0.20
  7 -4  4  2.09  0.35
 -7 -3  4  0.08  0.14
 -6 -3  4  6.16  0.26
 -5 -3  4  30.89  0.62
 -4 -3  4  0.19  0.08
 -3 -3  4  34.02  0.58
 -2 -3  4  0.26  0.06
 -1 -3  4 143.07  2.40
  0 -3  4  36.85  0.70
  1 -3  4  1.37  0.10
  2 -3  4 122.66  1.44
  3 -3  4  71.34  1.05
  4 -3  4  27.85  0.64
  5 -3  4  1.93  0.19
  6 -3  4  7.77  0.36
  7 -3  4  3.58  0.47
 -7 -2  4  10.76  0.43
 -6 -2  4  9.07  0.30
 -5 -2  4  12.31  0.28
 -4 -2  4  24.68  0.41
 -3 -2  4  0.19  0.04
 -2 -2  4  62.89  0.93
 -1 -2  4  0.28  0.03
  0 -2  4  1.30  0.07
  1 -2  4  74.40  1.03
  2 -2  4  15.04  0.24
  3 -2  4  69.12  1.04
  4 -2  4  1.79  0.13
  5 -2  4  22.07  0.49
  6 -2  4  9.13  0.39
  7 -2  4  1.65  0.34
 -7 -1  4  1.29  0.19
 -6 -1  4  0.27  0.09
 -5 -1  4  25.32  0.44
 -4 -1  4  2.60  0.11
 -3 -1  4  12.38  0.22
 -2 -1  4  29.00  0.40
 -1 -1  4 223.26  2.59
  0 -1  4  5.85  0.12
  1 -1  4  0.42  0.03
  2 -1  4  57.15  0.73
  3 -1  4  27.10  0.40
  4 -1  4  0.16  0.07
  5 -1  4  0.25  0.08
  6 -1  4  21.99  0.52
  7 -1  4  6.27  0.62
 -7  0  4  0.36  0.13
 -6  0  4  10.24  0.37
 -5  0  4  15.45  0.31
 -4  0  4  15.03  0.28
 -3  0  4  30.22  0.50
 -2  0  4  85.53  0.93
 -1  0  4 252.77  2.80
  0  0  4 170.76  1.99
  1  0  4  13.54  0.20
  2  0  4  24.17  0.31
  3  0  4  0.14  0.04
  4  0  4  1.36  0.12
  5  0  4  11.08  0.32
  6  0  4  3.37  0.30
  7  0  4  5.80  0.44
 -7  1  4  6.28  0.31
 -6  1  4  6.89  0.25
 -5  1  4  0.53  0.09
 -4  1  4  0.40  0.05
 -3  1  4  10.78  0.20
 -2  1  4  7.11  0.13
 -1  1  4  8.67  0.13
  0  1  4  21.25  0.31
  1  1  4 104.96  1.13
  2  1  4 160.29  1.90
  3  1  4  34.26  0.50
  4  1  4  5.48  0.21
  5  1  4  6.28  0.25
  6  1  4  2.56  0.28
  7  1  4  1.98  0.29
 -7  2  4  4.01  0.28
 -6  2  4  23.60  0.50
 -5  2  4  38.72  0.68
 -4  2  4  0.04  0.05
 -3  2  4  14.52  0.29
 -2  2  4 175.25  2.11
 -1  2  4  13.91  0.20
  0  2  4  1.78  0.07
  1  2  4  31.86  0.40
  2  2  4  21.07  0.34
  3  2  4  23.34  0.47
  4  2  4  0.21  0.07
  5  2  4  11.38  0.36
  6  2  4  5.33  0.39
  7  2  4  2.17  0.30
 -7  3  4  3.61  0.27
 -6  3  4  15.82  0.39
 -5  3  4  2.01  0.14
 -4  3  4  11.92  0.27
 -3  3  4  31.20  0.51
 -2  3  4  18.67  0.29
 -1  3  4  3.79  0.09
  0  3  4 102.26  1.45
  1  3  4  40.54  0.57
  2  3  4  48.63  0.80
  3  3  4  0.62  0.09
  4  3  4  29.06  0.60
  5  3  4  18.17  0.60
  6  3  4  2.38  0.41
 -7  4  4  1.43  0.28
 -6  4  4  0.72  0.16
 -5  4  4  14.13  0.34
 -4  4  4  22.79  0.44
 -3  4  4  35.21  0.59
 -2  4  4 130.73  1.60
 -1  4  4  10.79  0.21
  0  4  4  17.94  0.25
  1  4  4  33.64  0.51
  2  4  4  3.98  0.17
  3  4  4  3.74  0.20
  4  4  4  6.61  0.26
  5  4  4  0.66  0.17
  6  4  4  14.53  0.60
 -7  5  4  1.34  0.36
 -6  5  4  8.56  0.61
 -5  5  4  0.22  0.12
 -4  5  4  11.31  0.40
 -3  5  4  0.10  0.12
 -2  5  4  29.58  0.71
 -1  5  4  11.37  0.29
  0  5  4  6.48  0.21
  1  5  4  21.61  0.38
  2  5  4  49.31  0.86
  3  5  4  16.33  0.42
  4  5  4  6.88  0.36
  5  5  4  4.15  0.35
  6  5  4  -0.01  0.17
 -6  6  4  1.48  0.33
 -5  6  4  6.32  0.57
 -4  6  4  0.98  0.24
 -3  6  4  17.03  0.76
 -2  6  4  4.55  0.27
 -1  6  4  16.22  0.38
  0  6  4  50.86  0.87
  1  6  4  0.83  0.11
  2  6  4  25.24  0.55
  3  6  4  3.41  0.23
  4  6  4  12.74  0.51
  5  6  4  0.52  0.17
 -6  7  4  3.14  0.51
 -5  7  4  3.36  0.46
 -4  7  4  6.66  0.61
 -3  7  4  0.19  0.16
 -2  7  4  33.72  0.85
 -1  7  4  6.10  0.30
  0  7  4  0.17  0.08
  1  7  4  8.83  0.37
  2  7  4  1.21  0.15
  3  7  4  10.78  0.36
  4  7  4  0.26  0.15
  5  7  4  4.88  0.42
 -5  8  4  8.04  0.74
 -4  8  4  8.05  0.61
 -3  8  4  7.35  0.55
 -2  8  4  4.45  0.34
 -1  8  4  8.76  0.40
  0  8  4  1.32  0.15
  1  8  4  2.59  0.25
  2  8  4  2.49  0.21
  3  8  4  7.01  0.40
  4  8  4  1.96  0.27
 -4  9  4  1.11  0.35
 -3  9  4  10.36  0.71
 -2  9  4  12.95  0.75
 -1  9  4  16.32  0.60
  0  9  4  1.86  0.19
  1  9  4  9.20  0.42
  2  9  4  13.24  0.52
  3  9  4  0.82  0.21
 -3 10  4  0.45  0.27
 -2 10  4  8.50  0.65
 -1 10  4  4.78  0.40
  0 10  4  0.19  0.13
  1 10  4  8.57  0.43
 -1 11  4  5.37  0.60
 -2 -11  5  1.01  0.29
 -1 -11  5  1.44  0.23
  0 -11  5  0.03  0.13
  1 -11  5  1.50  0.32
  2 -11  5  3.37  0.50
 -3 -10  5  7.89  0.45
 -2 -10  5  6.52  0.37
 -1 -10  5  8.83  0.40
  0 -10  5  0.76  0.23
  1 -10  5  0.26  0.14
  2 -10  5  3.06  0.29
  3 -10  5  2.26  0.28
 -4 -9  5  1.58  0.25
 -3 -9  5  3.01  0.28
 -2 -9  5  24.91  0.69
 -1 -9  5  6.61  0.34
  0 -9  5  5.20  0.41
  1 -9  5  1.61  0.32
  2 -9  5  10.59  0.44
  3 -9  5  1.77  0.24
  4 -9  5  0.91  0.20
  5 -9  5  3.84  0.45
 -4 -8  5  1.16  0.16
 -3 -8  5  0.09  0.09
 -2 -8  5  2.20  0.21
 -1 -8  5  26.05  0.69
  0 -8  5  14.73  0.45
  1 -8  5  16.60  0.51
  2 -8  5  2.39  0.23
  3 -8  5  15.34  0.53
  4 -8  5  7.09  0.37
  5 -8  5  0.25  0.16
 -5 -7  5  3.78  0.27
 -4 -7  5  7.14  0.30
 -3 -7  5  0.42  0.10
 -2 -7  5  14.35  0.44
 -1 -7  5  2.32  0.20
  0 -7  5  29.95  0.69
  1 -7  5  35.47  0.81
  2 -7  5  17.04  0.51
  3 -7  5  4.52  0.29
  4 -7  5  3.60  0.29
  5 -7  5  11.81  0.74
  6 -7  5  0.49  0.29
 -6 -6  5  3.13  0.50
 -5 -6  5  5.70  0.28
 -4 -6  5  14.78  0.34
 -3 -6  5  44.91  0.79
 -2 -6  5  0.24  0.08
 -1 -6  5  4.32  0.31
  0 -6  5  0.29  0.09
  1 -6  5  0.39  0.09
  2 -6  5  12.90  0.41
  3 -6  5  9.82  0.38
  4 -6  5  12.54  0.44
  5 -6  5  4.98  0.50
  6 -6  5  8.79  0.62
 -6 -5  5  0.23  0.12
 -5 -5  5  2.07  0.18
 -4 -5  5  3.50  0.18
 -3 -5  5  4.73  0.19
 -2 -5  5  26.24  0.62
 -1 -5  5  99.97  1.76
  0 -5  5  1.01  0.11
  1 -5  5  7.97  0.27
  2 -5  5  10.03  0.32
  3 -5  5  35.74  0.80
  4 -5  5  6.59  0.29
  5 -5  5  0.01  0.18
  6 -5  5  0.69  0.25
  7 -5  5  4.49  0.52
 -6 -4  5  3.61  0.24
 -5 -4  5  10.49  0.33
 -4 -4  5  0.45  0.08
 -3 -4  5  14.88  0.33
 -2 -4  5  5.01  0.20
 -1 -4  5  26.96  0.55
  0 -4  5  86.16  1.54
  1 -4  5  2.99  0.15
  2 -4  5  2.82  0.16
  3 -4  5  13.64  0.39
  4 -4  5  2.63  0.24
  5 -4  5  4.91  0.40
  6 -4  5  1.57  0.29
  7 -4  5  1.52  0.35
 -7 -3  5  0.40  0.27
 -6 -3  5  1.42  0.16
 -5 -3  5  33.81  0.56
 -4 -3  5  2.12  0.14
 -3 -3  5  2.95  0.11
 -2 -3  5  8.27  0.25
 -1 -3  5 167.70  2.83
  0 -3  5  72.48  1.30
  1 -3  5  32.21  0.66
  2 -3  5  19.67  0.35
  3 -3  5  61.63  0.94
  4 -3  5  5.30  0.24
  5 -3  5  0.68  0.14
  6 -3  5  6.03  0.32
 -7 -2  5  0.66  0.17
 -6 -2  5  13.42  0.38
 -5 -2  5  17.72  0.36
 -4 -2  5 122.23  1.78
 -3 -2  5  0.20  0.04
 -2 -2  5  26.67  0.39
 -1 -2  5  74.35  1.06
  0 -2  5  14.51  0.32
  1 -2  5  11.97  0.22
  2 -2  5  37.05  0.50
  3 -2  5  7.23  0.16
  4 -2  5  15.09  0.34
  5 -2  5  12.60  0.42
  6 -2  5  9.61  0.41
  7 -2  5  3.59  0.48
 -7 -1  5  0.69  0.16
 -6 -1  5  3.34  0.24
 -5 -1  5  21.40  0.40
 -4 -1  5  16.47  0.31
 -3 -1  5  86.18  1.08
 -2 -1  5  24.45  0.31
 -1 -1  5  27.29  0.38
  0 -1  5  7.68  0.16
  1 -1  5  18.41  0.31
  2 -1  5 120.39  1.46
  3 -1  5  51.01  0.80
  4 -1  5  2.84  0.16
  5 -1  5  3.98  0.22
  6 -1  5  11.65  0.45
  7 -1  5  0.42  0.26
 -7  0  5  1.40  0.19
 -6  0  5  8.86  0.30
 -5  0  5  3.95  0.17
 -4  0  5  0.16  0.05
 -3  0  5  0.24  0.04
 -2  0  5 400.73  4.11
 -1  0  5  75.02  0.83
  0  0  5  39.01  0.51
  1  0  5  0.36  0.04
  2  0  5 184.83  1.95
  3  0  5  20.88  0.34
  4  0  5  0.75  0.10
  5  0  5  9.23  0.35
  6  0  5  1.46  0.21
  7  0  5  9.23  0.70
 -7  1  5  0.61  0.15
 -6  1  5  10.69  0.31
 -5  1  5  0.50  0.09
 -4  1  5  2.07  0.12
 -3  1  5  9.28  0.19
 -2  1  5  27.58  0.35
 -1  1  5 126.57  1.34
  0  1  5  67.56  0.86
  1  1  5  34.14  0.42
  2  1  5  0.94  0.07
  3  1  5  10.91  0.23
  4  1  5  30.26  0.59
  5  1  5  2.36  0.18
  6  1  5  7.30  0.40
  7  1  5  0.20  0.18
 -7  2  5  3.74  0.28
 -6  2  5  2.73  0.18
 -5  2  5  25.57  0.50
 -4  2  5  3.42  0.14
 -3  2  5  11.41  0.21
 -2  2  5  19.99  0.31
 -1  2  5  1.05  0.05
  0  2  5  20.16  0.32
  1  2  5  31.97  0.41
  2  2  5  28.50  0.45
  3  2  5  19.69  0.43
  4  2  5  14.96  0.39
  5  2  5  10.88  0.35
  6  2  5  3.57  0.33
  7  2  5  1.49  0.38
 -7  3  5  2.13  0.32
 -6  3  5  10.03  0.39
 -5  3  5  15.48  0.36
 -4  3  5  39.89  0.65
 -3  3  5  26.71  0.40
 -2  3  5  10.19  0.19
 -1  3  5  0.21  0.06
  0  3  5  11.89  0.27
  1  3  5  1.67  0.09
  2  3  5  15.78  0.37
  3  3  5  1.53  0.13
  4  3  5  2.12  0.17
  5  3  5  4.71  0.34
  6  3  5  0.95  0.21
 -7  4  5  0.11  0.20
 -6  4  5  2.26  0.37
 -5  4  5  4.30  0.44
 -4  4  5  13.19  0.61
 -3  4  5  40.37  0.90
 -2  4  5  2.44  0.19
 -1  4  5  93.37  1.39
  0  4  5  1.92  0.12
  1  4  5  45.75  0.66
  2  4  5  8.63  0.27
  3  4  5  12.83  0.36
  4  4  5  14.38  0.41
  5  4  5  0.19  0.14
  6  4  5  3.01  0.33
 -6  5  5  0.80  0.29
 -5  5  5  2.28  0.35
 -4  5  5  2.37  0.33
 -3  5  5  24.92  0.67
 -2  5  5 121.66  2.25
 -1  5  5  36.50  0.66
  0  5  5  35.62  0.64
  1  5  5  0.09  0.06
  2  5  5  15.83  0.40
  3  5  5  15.96  0.44
  4  5  5  2.29  0.20
  5  5  5  3.37  0.33
 -6  6  5  4.79  0.56
 -5  6  5  17.92  0.89
 -4  6  5  0.62  0.22
 -3  6  5  -0.04  0.10
 -2  6  5  2.72  0.23
 -1  6  5  33.70  0.70
  0  6  5  9.26  0.28
  1  6  5  16.38  0.51
  2  6  5  0.60  0.11
  3  6  5  67.64  1.18
  4  6  5  12.86  0.52
  5  6  5  0.53  0.19
 -5  7  5  9.46  0.68
 -4  7  5  11.90  0.70
 -3  7  5  0.22  0.17
 -2  7  5  1.78  0.21
 -1  7  5  32.42  0.82
  0  7  5  1.56  0.15
  1  7  5  6.22  0.32
  2  7  5  20.49  0.52
  3  7  5  0.87  0.15
  4  7  5  4.13  0.36
 -4  8  5  1.91  0.37
 -3  8  5  3.11  0.44
 -2  8  5  9.49  0.43
 -1  8  5  1.07  0.19
  0  8  5  2.37  0.20
  1  8  5  3.44  0.30
  2  8  5  8.72  0.42
  3  8  5  4.88  0.38
  4  8  5  0.13  0.15
 -4  9  5  2.15  0.42
 -3  9  5  2.31  0.40
 -2  9  5  10.22  0.51
 -1  9  5  8.45  0.44
  0  9  5  0.82  0.18
  1  9  5  -0.10  0.13
  2  9  5  4.95  0.39
  3  9  5  1.76  0.26
 -2 10  5  6.96  0.69
 -1 10  5  0.78  0.21
  0 10  5  3.37  0.32
  1 10  5  1.11  0.21
  2 10  5  11.99  0.77
 -1 -11  6  4.76  0.49
  0 -11  6  3.61  0.45
  1 -11  6  2.50  0.39
  2 -11  6  4.72  0.54
 -2 -10  6  2.32  0.25
 -1 -10  6  1.74  0.22
  0 -10  6  1.96  0.32
  1 -10  6  2.06  0.35
  2 -10  6  -0.32  0.15
  3 -10  6  8.06  0.43
 -3 -9  6  6.45  0.30
 -2 -9  6  6.74  0.34
 -1 -9  6  6.20  0.35
  0 -9  6  15.65  0.72
  1 -9  6  6.13  0.33
  2 -9  6  6.47  0.35
  3 -9  6  0.23  0.15
  4 -9  6  0.57  0.19
  5 -9  6  2.25  0.38
 -4 -8  6  2.31  0.21
 -3 -8  6  8.56  0.30
 -2 -8  6  0.23  0.11
 -1 -8  6  9.30  0.37
  0 -8  6  0.26  0.16
  1 -8  6  9.96  0.39
  2 -8  6  1.32  0.19
  3 -8  6  9.28  0.41
  4 -8  6  6.07  0.39
  5 -8  6  -0.13  0.24
 -5 -7  6  9.62  0.38
 -4 -7  6  6.42  0.26
 -3 -7  6  -0.01  0.08
 -2 -7  6  6.26  0.28
 -1 -7  6  8.74  0.46
  0 -7  6  15.24  0.44
  1 -7  6  0.40  0.12
  2 -7  6  15.58  0.49
  3 -7  6  15.59  0.50
  4 -7  6  9.97  0.42
  5 -7  6  1.33  0.33
 -5 -6  6  5.32  0.30
 -4 -6  6  5.84  0.24
 -3 -6  6  25.57  0.54
 -2 -6  6  0.10  0.08
 -1 -6  6  18.08  0.67
  0 -6  6  45.36  0.94
  1 -6  6  5.54  0.25
  2 -6  6  0.12  0.10
  3 -6  6  13.03  0.43
  4 -6  6  9.00  0.37
  5 -6  6  5.25  0.51
  6 -6  6  1.35  0.32
 -6 -5  6  1.70  0.19
 -5 -5  6  17.56  0.47
 -4 -5  6  21.16  0.47
 -3 -5  6  2.50  0.16
 -2 -5  6  23.05  0.55
 -1 -5  6  65.53  1.77
  0 -5  6  28.56  0.62
  1 -5  6  0.16  0.07
  2 -5  6  4.55  0.22
  3 -5  6  6.13  0.27
  4 -5  6  9.69  0.36
  5 -5  6  0.70  0.25
  6 -5  6  7.51  0.55
 -6 -4  6  0.35  0.12
 -5 -4  6  0.90  0.11
 -4 -4  6  24.32  0.50
 -3 -4  6  0.38  0.07
 -2 -4  6  25.96  0.59
 -1 -4  6  26.75  0.55
  0 -4  6  77.82  1.44
  1 -4  6  39.90  0.80
  2 -4  6  15.25  0.40
  3 -4  6  34.42  0.75
  4 -4  6  3.86  0.37
  5 -4  6  1.69  0.29
  6 -4  6  3.10  0.40
  7 -4  6  1.23  0.31
 -6 -3  6  6.77  0.28
 -5 -3  6  5.25  0.19
 -4 -3  6  29.54  0.55
 -3 -3  6  3.20  0.12
 -2 -3  6  0.84  0.10
 -1 -3  6  24.02  0.49
  0 -3  6  0.21  0.05
  1 -3  6  7.84  0.24
  2 -3  6  36.09  0.75
  3 -3  6  33.69  0.71
  4 -3  6  6.96  0.42
  5 -3  6  0.75  0.21
  6 -3  6  3.15  0.38
  7 -3  6  3.89  0.48
 -7 -2  6  2.25  0.36
 -6 -2  6  8.45  0.30
 -5 -2  6  5.95  0.20
 -4 -2  6  6.20  0.20
 -3 -2  6  0.18  0.04
 -2 -2  6  15.12  0.26
 -1 -2  6  35.82  0.56
  0 -2  6  29.34  0.59
  1 -2  6  23.44  0.39
  2 -2  6 186.45  2.18
  3 -2  6  22.20  0.42
  4 -2  6  6.31  0.27
  5 -2  6  3.39  0.26
  6 -2  6  1.29  0.20
 -7 -1  6  0.23  0.14
 -6 -1  6  3.79  0.22
 -5 -1  6  19.44  0.38
 -4 -1  6  49.33  0.81
 -3 -1  6  7.84  0.18
 -2 -1  6  85.33  0.95
 -1 -1  6  33.93  0.46
  0 -1  6  10.14  0.18
  1 -1  6  9.11  0.19
  2 -1  6 143.94  1.73
  3 -1  6  18.96  0.39
  4 -1  6  6.37  0.22
  5 -1  6  8.83  0.30
  6 -1  6  8.09  0.40
  7 -1  6  0.32  0.28
 -7  0  6  2.46  0.24
 -6  0  6  0.85  0.13
 -5  0  6  23.76  0.48
 -4  0  6  7.23  0.19
 -3  0  6  8.81  0.19
 -2  0  6  12.86  0.20
 -1  0  6  42.47  0.50
  0  0  6  42.22  0.56
  1  0  6  29.79  0.42
  2  0  6  90.06  1.00
  3  0  6  0.20  0.05
  4  0  6  8.79  0.27
  5  0  6  7.98  0.29
  6  0  6  2.74  0.22
  7  0  6  1.44  0.34
 -7  1  6  2.39  0.23
 -6  1  6  6.12  0.24
 -5  1  6  11.23  0.30
 -4  1  6  6.18  0.19
 -3  1  6  57.84  0.77
 -2  1  6  3.93  0.09
 -1  1  6  46.28  0.54
  0  1  6  62.66  0.81
  1  1  6 119.71  1.46
  2  1  6  21.19  0.37
  3  1  6  12.27  0.26
  4  1  6  2.68  0.18
  5  1  6  0.93  0.14
  6  1  6  0.40  0.17
  7  1  6  3.16  0.35
 -7  2  6  3.87  0.39
 -6  2  6  2.08  0.21
 -5  2  6  0.68  0.09
 -4  2  6  41.19  0.69
 -3  2  6  1.17  0.07
 -2  2  6  2.07  0.07
 -1  2  6  72.04  1.11
  0  2  6  2.96  0.10
  1  2  6  68.63  0.90
  2  2  6  16.31  0.31
  3  2  6  44.72  0.79
  4  2  6  24.57  0.54
  5  2  6  0.82  0.14
  6  2  6  0.88  0.22
 -7  3  6  3.49  0.48
 -6  3  6  2.85  0.39
 -5  3  6  10.80  0.61
 -4  3  6  0.09  0.12
 -3  3  6  54.57  1.13
 -2  3  6  12.29  0.38
 -1  3  6  20.28  0.51
  0  3  6  27.90  0.51
  1  3  6  9.40  0.24
  2  3  6  15.69  0.38
  3  3  6  30.72  0.62
  4  3  6  7.36  0.29
  5  3  6  10.30  0.37
  6  3  6  2.50  0.30
 -7  4  6  0.88  0.30
 -6  4  6  0.62  0.24
 -5  4  6  17.89  0.83
 -4  4  6  26.06  0.99
 -3  4  6  0.12  0.09
 -2  4  6  14.73  0.44
 -1  4  6  45.78  0.78
  0  4  6  36.21  0.64
  1  4  6  0.09  0.07
  2  4  6  8.62  0.28
  3  4  6  27.30  0.60
  4  4  6  11.99  0.38
  5  4  6  0.56  0.17
  6  4  6  0.73  0.22
 -6  5  6  0.53  0.25
 -5  5  6  4.58  0.50
 -4  5  6  11.35  0.64
 -3  5  6  3.28  0.26
 -2  5  6  0.51  0.12
 -1  5  6  20.82  0.45
  0  5  6  20.96  0.45
  1  5  6  13.38  0.44
  2  5  6  16.69  0.43
  3  5  6  1.75  0.17
  4  5  6  3.98  0.26
  5  5  6  0.03  0.14
 -6  6  6  0.41  0.27
 -5  6  6  1.20  0.31
 -4  6  6  6.13  0.56
 -3  6  6  4.96  0.35
 -2  6  6  15.91  0.52
 -1  6  6  12.18  0.34
  0  6  6  12.85  0.35
  1  6  6  9.50  0.38
  2  6  6  11.93  0.38
  3  6  6  4.58  0.28
  4  6  6  1.11  0.17
  5  6  6  0.03  0.17
 -5  7  6  12.70  0.80
 -4  7  6  5.88  0.60
 -3  7  6  2.38  0.26
 -2  7  6  4.28  0.33
 -1  7  6  8.26  0.38
  0  7  6  3.02  0.21
  1  7  6  7.60  0.37
  2  7  6  38.12  0.97
  3  7  6  10.09  0.38
  4  7  6  6.71  0.46
 -4  8  6  3.56  0.49
 -3  8  6  8.43  0.63
 -2  8  6  23.63  0.75
 -1  8  6  9.67  0.45
  0  8  6  2.76  0.28
  1  8  6  7.99  0.40
  2  8  6  1.39  0.22
  3  8  6  4.73  0.31
 -3  9  6  0.03  0.20
 -2  9  6  7.09  0.48
 -1  9  6  11.71  0.53
  0  9  6  4.93  0.37
  1  9  6  2.72  0.29
  2  9  6  1.80  0.26
 -2 10  6  0.93  0.34
  0 10  6  11.30  0.51
  1 10  6  4.32  0.38
  2 -11  7  0.52  0.30
 -3 -10  7  0.84  0.27
 -2 -10  7  6.13  0.38
 -1 -10  7  6.12  0.38
  0 -10  7  1.72  0.31
  1 -10  7  9.18  0.59
  2 -10  7  0.19  0.16
  3 -10  7  1.47  0.24
 -3 -9  7  11.64  0.40
 -2 -9  7  0.23  0.14
 -1 -9  7  2.57  0.26
  0 -9  7  13.93  0.70
  1 -9  7  0.29  0.14
  2 -9  7  6.19  0.34
  3 -9  7  1.03  0.20
  4 -9  7  3.14  0.31
 -4 -8  7  4.35  0.34
 -3 -8  7  3.86  0.24
 -2 -8  7  3.40  0.26
 -1 -8  7  4.51  0.28
  0 -8  7  35.44  1.20
  1 -8  7  31.65  0.78
  2 -8  7  1.14  0.19
  3 -8  7  6.27  0.35
  4 -8  7  3.13  0.30
  5 -8  7  1.40  0.37
 -5 -7  7  2.61  0.31
 -4 -7  7  4.65  0.26
 -3 -7  7  2.07  0.17
 -2 -7  7  1.37  0.17
 -1 -7  7  11.65  0.55
  0 -7  7  1.40  0.23
  1 -7  7  0.14  0.11
  2 -7  7  6.04  0.29
  3 -7  7  6.63  0.32
  4 -7  7  11.77  0.44
  5 -7  7  0.36  0.25
 -5 -6  7  8.77  0.35
 -4 -6  7  6.88  0.27
 -3 -6  7  0.49  0.10
 -2 -6  7  4.76  0.24
 -1 -6  7  -0.06  0.10
  0 -6  7  34.82  0.75
  1 -6  7  4.92  0.24
  2 -6  7  0.29  0.10
  3 -6  7  25.61  0.65
  4 -6  7  7.19  0.34
  5 -6  7  3.74  0.44
  6 -6  7  -0.19  0.20
 -6 -5  7  2.16  0.27
 -5 -5  7  4.38  0.26
 -4 -5  7  46.89  0.84
 -3 -5  7  2.93  0.18
 -2 -5  7  0.94  0.12
 -1 -5  7  37.83  1.12
  0 -5  7  6.37  0.23
  1 -5  7  2.81  0.18
  2 -5  7  4.75  0.23
  3 -5  7  0.54  0.12
  4 -5  7  7.07  0.48
  5 -5  7  0.76  0.25
  6 -5  7  1.84  0.35
 -6 -4  7  3.17  0.24
 -5 -4  7  5.45  0.21
 -4 -4  7  0.78  0.11
 -3 -4  7  31.29  0.50
 -2 -4  7  3.74  0.19
 -1 -4  7  71.75  1.90
  0 -4  7  24.71  0.55
  1 -4  7  12.59  0.35
  2 -4  7  24.46  0.57
  3 -4  7  7.79  0.28
  4 -4  7  0.74  0.21
  5 -4  7  0.74  0.23
  6 -4  7  3.34  0.43
 -6 -3  7  1.41  0.16
 -5 -3  7  5.80  0.21
 -4 -3  7  15.06  0.36
 -3 -3  7  2.36  0.12
 -2 -3  7  38.33  0.79
 -1 -3  7  7.95  0.23
  0 -3  7  92.80  1.65
  1 -3  7  29.78  0.62
  2 -3  7  3.55  0.17
  3 -3  7  40.14  0.83
  4 -3  7  6.09  0.41
  5 -3  7  8.25  0.54
  6 -3  7  0.65  0.24
  7 -3  7  1.19  0.32
 -6 -2  7  8.44  0.36
 -5 -2  7  24.71  0.46
 -4 -2  7  2.57  0.15
 -3 -2  7  46.11  0.65
 -2 -2  7  4.54  0.14
 -1 -2  7  36.17  0.51
  0 -2  7  0.27  0.06
  1 -2  7  10.95  0.23
  2 -2  7  49.71  0.75
  3 -2  7  9.94  0.32
  4 -2  7  15.18  0.45
  5 -2  7  6.46  0.46
  6 -2  7  8.41  0.56
  7 -2  7  0.28  0.22
 -7 -1  7  2.54  0.25
 -6 -1  7  9.08  0.30
 -5 -1  7  2.57  0.17
 -4 -1  7  10.69  0.28
 -3 -1  7  0.28  0.05
 -2 -1  7  2.04  0.08
 -1 -1  7  18.05  0.29
  0 -1  7  12.90  0.22
  1 -1  7  97.38  1.22
  2 -1  7  2.79  0.10
  3 -1  7  17.29  0.37
  4 -1  7  24.28  0.51
  5 -1  7  4.74  0.31
  6 -1  7  0.14  0.15
  7 -1  7  3.12  0.48
 -7  0  7  0.20  0.13
 -6  0  7  1.15  0.13
 -5  0  7  5.45  0.21
 -4  0  7  35.85  0.63
 -3  0  7  35.16  0.51
 -2  0  7  9.44  0.17
 -1  0  7  44.16  0.53
  0  0  7  92.07  1.15
  1  0  7  0.99  0.07
  2  0  7  0.59  0.06
  3  0  7  0.48  0.07
  4  0  7  4.35  0.21
  5  0  7  3.83  0.24
  6  0  7  1.76  0.25
  7  0  7  1.06  0.33
 -7  1  7  2.15  0.34
 -6  1  7  2.53  0.23
 -5  1  7  0.04  0.07
 -4  1  7  0.98  0.09
 -3  1  7  27.11  0.42
 -2  1  7  2.72  0.08
 -1  1  7  1.55  0.07
  0  1  7  39.07  0.55
  1  1  7  31.15  0.47
  2  1  7  11.46  0.24
  3  1  7  19.05  0.43
  4  1  7  8.84  0.29
  5  1  7  7.94  0.31
  6  1  7  0.04  0.12
 -7  2  7  2.49  0.39
 -6  2  7  3.21  0.41
 -5  2  7  5.35  0.42
 -4  2  7  42.06  1.33
 -3  2  7  1.92  0.17
 -2  2  7  2.66  0.19
 -1  2  7  35.97  0.63
  0  2  7  61.29  0.83
  1  2  7  0.09  0.04
  2  2  7  1.68  0.11
  3  2  7  13.81  0.37
  4  2  7  17.53  0.46
  5  2  7  0.45  0.12
  6  2  7  0.14  0.15
 -7  3  7  10.95  0.76
 -6  3  7  3.26  0.43
 -5  3  7  19.09  0.86
 -4  3  7  10.85  0.57
 -3  3  7  0.54  0.12
 -2  3  7  11.11  0.36
 -1  3  7  0.35  0.09
  0  3  7  41.29  0.71
  1  3  7  14.44  0.44
  2  3  7  4.13  0.21
  3  3  7  28.51  0.60
  4  3  7  8.84  0.33
  5  3  7  2.74  0.23
  6  3  7  4.62  0.39
 -6  4  7  1.46  0.33
 -5  4  7  1.96  0.35
 -4  4  7  43.90  1.44
 -3  4  7  4.59  0.28
 -2  4  7  28.86  0.71
 -1  4  7  53.98  1.14
  0  4  7  28.60  0.55
  1  4  7  3.32  0.24
  2  4  7  6.15  0.25
  3  4  7  3.13  0.22
  4  4  7  4.05  0.26
  5  4  7  1.00  0.17
 -6  5  7  1.02  0.31
 -5  5  7  12.21  0.73
 -4  5  7  4.10  0.45
 -3  5  7  22.47  0.66
 -2  5  7  0.29  0.11
 -1  5  7  70.40  1.14
  0  5  7  17.43  0.41
  1  5  7  0.66  0.14
  2  5  7  21.02  0.52
  3  5  7  8.29  0.32
  4  5  7  9.35  0.37
  5  5  7  -0.08  0.16
 -5  6  7  1.44  0.35
 -4  6  7  5.16  0.55
 -3  6  7  0.11  0.12
 -2  6  7  10.56  0.44
 -1  6  7  0.42  0.12
  0  6  7  10.67  0.33
  1  6  7  18.64  0.60
  2  6  7  2.29  0.26
  3  6  7  15.47  0.46
  4  6  7  0.49  0.15
 -5  7  7  3.51  0.53
 -4  7  7  0.10  0.24
 -3  7  7  1.41  0.23
 -2  7  7  0.39  0.14
 -1  7  7  18.47  0.61
  0  7  7  1.85  0.22
  1  7  7  2.06  0.24
  2  7  7  5.11  0.38
  3  7  7  3.74  0.28
  4  7  7  1.29  0.24
 -4  8  7  2.07  0.41
 -3  8  7  6.71  0.47
 -2  8  7  2.01  0.27
 -1  8  7  1.76  0.25
  0  8  7  0.33  0.15
  1  8  7  2.74  0.29
  2  8  7  0.19  0.15
  3  8  7  0.61  0.20
 -3  9  7  2.50  0.44
 -2  9  7  7.99  0.49
 -1  9  7  4.67  0.60
  0  9  7  4.60  0.37
  1  9  7  7.71  0.42
  2  9  7  0.47  0.20
 -2 -10  8  3.13  0.40
 -1 -10  8  0.09  0.14
  0 -10  8  3.05  0.39
  1 -10  8  2.66  0.37
  2 -10  8  0.11  0.17
  3 -10  8  -0.06  0.25
 -3 -9  8  6.03  0.37
 -2 -9  8  5.76  0.35
 -1 -9  8  11.09  0.45
  0 -9  8  4.31  0.44
  1 -9  8  2.35  0.34
  2 -9  8  -0.07  0.12
  3 -9  8  2.76  0.28
  4 -9  8  1.49  0.25
 -4 -8  8  8.58  0.41
 -3 -8  8  2.08  0.20
 -2 -8  8  1.54  0.19
 -1 -8  8  0.99  0.17
  0 -8  8  29.29  1.05
  1 -8  8  6.00  0.31
  2 -8  8  0.13  0.12
  3 -8  8  0.95  0.18
  4 -8  8  6.81  0.39
 -4 -7  8  6.98  0.29
 -3 -7  8  2.96  0.21
 -2 -7  8  2.03  0.20
 -1 -7  8  14.70  0.65
  0 -7  8  12.63  0.60
  1 -7  8  30.45  0.74
  2 -7  8  14.61  0.47
  3 -7  8  5.12  0.30
  4 -7  8  4.59  0.48
  5 -7  8  0.19  0.23
 -5 -6  8  4.64  0.29
 -4 -6  8  12.29  0.37
 -3 -6  8  15.56  0.41
 -2 -6  8  12.77  0.42
 -1 -6  8  0.80  0.18
  0 -6  8  0.63  0.12
  1 -6  8  5.31  0.25
  2 -6  8  3.83  0.23
  3 -6  8  8.72  0.35
  4 -6  8  2.47  0.35
  5 -6  8  3.95  0.47
 -6 -5  8  0.77  0.30
 -5 -5  8  1.43  0.19
 -4 -5  8  1.64  0.15
 -3 -5  8  19.31  0.44
 -2 -5  8  2.97  0.21
 -1 -5  8  16.34  0.64
  0 -5  8  28.76  0.63
  1 -5  8  0.07  0.08
  2 -5  8  11.60  0.37
  3 -5  8  10.86  0.37
  4 -5  8  9.32  0.55
  5 -5  8  5.11  0.51
  6 -5  8  0.12  0.21
 -6 -4  8  6.04  0.30
 -5 -4  8  5.93  0.25
 -4 -4  8  0.24  0.08
 -3 -4  8  14.52  0.30
 -2 -4  8  26.82  0.62
 -1 -4  8  14.01  0.54
  0 -4  8  1.80  0.14
  1 -4  8  10.92  0.33
  2 -4  8  0.86  0.12
  3 -4  8  1.78  0.16
  4 -4  8  1.47  0.29
  5 -4  8  1.90  0.33
  6 -4  8  4.36  0.49
 -6 -3  8  2.39  0.20
 -5 -3  8  0.30  0.10
 -4 -3  8  13.06  0.34
 -3 -3  8  15.63  0.31
 -2 -3  8  4.92  0.17
 -1 -3  8  7.08  0.23
  0 -3  8  37.26  0.76
  1 -3  8  70.94  1.31
  2 -3  8  8.37  0.28
  3 -3  8  1.91  0.27
  4 -3  8  10.34  0.56
  5 -3  8  2.21  0.34
  6 -3  8  0.00  0.22
 -6 -2  8  2.43  0.20
 -5 -2  8  7.08  0.23
 -4 -2  8  13.23  0.33
 -3 -2  8  51.62  0.73
 -2 -2  8  1.89  0.10
 -1 -2  8  5.06  0.14
  0 -2  8  30.75  0.65
  1 -2  8  22.00  0.50
  2 -2  8  9.06  0.28
  3 -2  8  0.17  0.14
  4 -2  8  3.07  0.35
  5 -2  8  8.98  0.56
  6 -2  8  2.90  0.40
 -6 -1  8  4.41  0.23
 -5 -1  8  0.52  0.10
 -4 -1  8  37.93  0.67
 -3 -1  8  58.89  0.80
 -2 -1  8  62.56  0.85
 -1 -1  8  15.62  0.27
  0 -1  8  10.82  0.25
  1 -1  8  19.63  0.32
  2 -1  8  22.14  0.42
  3 -1  8  1.74  0.15
  4 -1  8  13.24  0.44
  5 -1  8  10.17  0.42
  6 -1  8  0.59  0.27
 -7  0  8  2.90  0.37
 -6  0  8  4.66  0.32
 -5  0  8  0.62  0.11
 -4  0  8  19.83  0.36
 -3  0  8  17.18  0.31
 -2  0  8  8.46  0.16
 -1  0  8  51.19  0.60
  0  0  8  37.80  0.54
  1  0  8  15.04  0.27
  2  0  8  0.47  0.07
  3  0  8  42.51  0.64
  4  0  8  16.25  0.41
  5  0  8  0.41  0.16
  6  0  8  1.08  0.21
 -7  1  8  2.76  0.42
 -6  1  8  0.21  0.18
 -5  1  8  6.37  0.45
 -4  1  8  0.21  0.14
 -3  1  8  9.78  0.34
 -2  1  8  40.74  0.71
 -1  1  8  13.95  0.32
  0  1  8 143.13  1.76
  1  1  8  25.30  0.40
  2  1  8  0.60  0.08
  3  1  8  2.82  0.18
  4  1  8  9.52  0.31
  5  1  8  4.47  0.27
  6  1  8  0.03  0.14
 -6  2  8  0.71  0.25
 -5  2  8  0.53  0.21
 -4  2  8  16.55  0.74
 -3  2  8  0.06  0.07
 -2  2  8  8.10  0.25
 -1  2  8  16.64  0.37
  0  2  8  35.74  0.54
  1  2  8  14.83  0.35
  2  2  8  5.84  0.21
  3  2  8  7.48  0.27
  4  2  8  19.65  0.49
  5  2  8  3.79  0.26
  6  2  8  1.08  0.23
 -6  3  8  1.21  0.33
 -5  3  8  8.72  0.57
 -4  3  8  24.74  0.98
 -3  3  8  21.09  0.59
 -2  3  8  2.91  0.22
 -1  3  8  30.69  0.73
  0  3  8  0.42  0.07
  1  3  8  11.74  0.32
  2  3  8  0.31  0.11
  3  3  8  6.56  0.27
  4  3  8  3.86  0.25
  5  3  8  0.13  0.12
  6  3  8  2.67  0.32
 -6  4  8  0.33  0.28
 -5  4  8  6.48  0.60
 -4  4  8  8.72  0.56
 -3  4  8  23.28  0.65
 -2  4  8  3.80  0.27
 -1  4  8  7.27  0.31
  0  4  8  13.64  0.35
  1  4  8  0.44  0.12
  2  4  8  19.03  0.59
  3  4  8  5.35  0.29
  4  4  8  1.23  0.17
  5  4  8  8.04  0.39
 -5  5  8  1.06  0.31
 -4  5  8  0.28  0.14
 -3  5  8  10.95  0.45
 -2  5  8  26.67  0.74
 -1  5  8  62.81  1.34
  0  5  8  5.39  0.22
  1  5  8  8.88  0.38
  2  5  8  0.28  0.14
  3  5  8  12.04  0.41
  4  5  8  0.10  0.12
  5  5  8  0.70  0.20
 -5  6  8  2.01  0.39
 -4  6  8  5.80  0.59
 -3  6  8  0.25  0.14
 -2  6  8  8.99  0.42
 -1  6  8  14.47  0.52
  0  6  8  6.15  0.35
  1  6  8  11.60  0.46
  2  6  8  3.27  0.30
  3  6  8  0.41  0.14
  4  6  8  15.08  0.51
 -4  7  8  8.01  0.64
 -3  7  8  5.51  0.41
 -2  7  8  0.29  0.15
 -1  7  8  1.08  0.21
  0  7  8  18.75  0.61
  1  7  8  8.21  0.41
  2  7  8  3.79  0.35
  3  7  8  2.69  0.31
  4  7  8  1.70  0.44
 -3  8  8  3.46  0.38
 -2  8  8  1.42  0.25
 -1  8  8  0.37  0.29
  0  8  8  3.09  0.31
  1  8  8  5.13  0.40
  2  8  8  5.56  0.43
  3  8  8  0.40  0.30
 -2  9  8  0.56  0.31
 -1  9  8  0.34  0.27
  0  9  8  9.15  0.49
  1  9  8  0.67  0.36
 -1 -10  9  0.06  0.19
  0 -10  9  2.24  0.36
  1 -10  9  0.66  0.29
 -3 -9  9  3.47  0.41
 -2 -9  9  2.36  0.25
 -1 -9  9  5.85  0.35
  0 -9  9  2.20  0.33
  1 -9  9  12.88  0.69
  2 -9  9  0.61  0.17
  3 -9  9  2.52  0.27
  4 -9  9  0.09  0.19
 -4 -8  9  0.49  0.21
 -3 -8  9  2.41  0.21
 -2 -8  9  9.17  0.41
 -1 -8  9  0.96  0.17
  0 -8  9  8.27  0.50
  1 -8  9  0.66  0.21
  2 -8  9  6.00  0.32
  3 -8  9  0.40  0.17
  4 -8  9  1.55  0.34
 -4 -7  9  5.50  0.29
 -3 -7  9  7.21  0.29
 -2 -7  9  0.75  0.15
 -1 -7  9  7.53  0.34
  0 -7  9  5.77  0.40
  1 -7  9  1.73  0.19
  2 -7  9  1.79  0.20
  3 -7  9  7.30  0.35
  4 -7  9  3.22  0.43
 -5 -6  9  3.18  0.25
 -4 -6  9  1.26  0.15
 -3 -6  9  3.17  0.21
 -2 -6  9  14.45  0.46
 -1 -6  9  0.04  0.15
  0 -6  9  1.87  0.25
  1 -6  9  15.42  0.45
  2 -6  9  10.75  0.38
  3 -6  9  2.41  0.22
  4 -6  9  4.10  0.44
  5 -6  9  2.51  0.39
 -5 -5  9  7.31  0.29
 -4 -5  9  17.69  0.45
 -3 -5  9  8.30  0.28
 -2 -5  9  23.26  0.60
 -1 -5  9  4.96  0.33
  0 -5  9  15.40  0.42
  1 -5  9  6.37  0.26
  2 -5  9  1.32  0.15
  3 -5  9  2.07  0.19
  4 -5  9  0.61  0.23
  5 -5  9  4.88  0.50
 -6 -4  9  3.61  0.34
 -5 -4  9  1.01  0.13
 -4 -4  9  3.62  0.21
 -3 -4  9  11.19  0.26
 -2 -4  9  8.66  0.32
 -1 -4  9  19.71  0.72
  0 -4  9  8.81  0.29
  1 -4  9  47.97  0.97
  2 -4  9  16.43  0.46
  3 -4  9  1.22  0.25
  4 -4  9  3.49  0.39
  5 -4  9  3.91  0.45
  6 -4  9  2.42  0.39
 -6 -3  9  1.43  0.17
 -5 -3  9  0.43  0.10
 -4 -3  9  4.30  0.21
 -3 -3  9  47.09  0.68
 -2 -3  9  17.74  0.38
 -1 -3  9  0.97  0.11
  0 -3  9  7.15  0.25
  1 -3  9  12.13  0.35
  2 -3  9  27.13  0.62
  3 -3  9  0.17  0.16
  4 -3  9  5.69  0.44
  5 -3  9  5.29  0.51
  6 -3  9  0.91  0.27
 -6 -2  9  5.84  0.28
 -5 -2  9  3.17  0.20
 -4 -2  9  0.69  0.10
 -3 -2  9  0.56  0.07
 -2 -2  9  2.03  0.11
 -1 -2  9  1.37  0.09
  0 -2  9  16.50  0.34
  1 -2  9  29.98  0.65
  2 -2  9  0.71  0.10
  3 -2  9  58.77  1.73
  4 -2  9  6.22  0.46
  5 -2  9  5.50  0.52
  6 -2  9  0.57  0.25
 -6 -1  9  0.55  0.14
 -5 -1  9  4.26  0.21
 -4 -1  9  2.61  0.16
 -3 -1  9  41.84  0.61
 -2 -1  9  6.69  0.17
 -1 -1  9  5.27  0.14
  0 -1  9  17.31  0.36
  1 -1  9  12.56  0.24
  2 -1  9  1.22  0.11
  3 -1  9  14.23  0.42
  4 -1  9  12.37  0.65
  5 -1  9  4.48  0.48
  6 -1  9  0.50  0.27
 -6  0  9  1.51  0.32
 -5  0  9  0.78  0.22
 -4  0  9  13.62  0.44
 -3  0  9  23.86  0.60
 -2  0  9  0.90  0.12
 -1  0  9  10.61  0.27
  0  0  9  12.93  0.25
  1  0  9  16.56  0.30
  2  0  9  0.36  0.08
  3  0  9  6.92  0.20
  4  0  9  3.91  0.29
  5  0  9  3.14  0.29
  6  0  9  2.57  0.43
 -6  1  9  1.47  0.32
 -5  1  9  4.09  0.44
 -4  1  9  21.25  0.86
 -3  1  9  5.61  0.26
 -2  1  9  17.16  0.39
 -1  1  9  16.89  0.38
  0  1  9  12.32  0.26
  1  1  9  31.49  0.58
  2  1  9  7.17  0.24
  3  1  9  5.71  0.24
  4  1  9  3.54  0.23
  5  1  9  0.29  0.12
  6  1  9  0.50  0.19
 -6  2  9  2.73  0.43
 -5  2  9  1.08  0.27
 -4  2  9  0.98  0.23
 -3  2  9  50.06  1.54
 -2  2  9  0.96  0.11
 -1  2  9  7.79  0.25
  0  2  9  35.87  0.56
  1  2  9  6.91  0.24
  2  2  9  37.83  0.71
  3  2  9  6.13  0.26
  4  2  9  4.04  0.26
  5  2  9  4.26  0.29
  6  2  9  -0.07  0.13
 -6  3  9  8.35  0.67
 -5  3  9  4.56  0.49
 -4  3  9  3.13  0.40
 -3  3  9  0.04  0.10
 -2  3  9  31.28  0.76
 -1  3  9  7.93  0.32
  0  3  9  5.19  0.18
  1  3  9  7.27  0.26
  2  3  9  2.66  0.19
  3  3  9  24.15  0.58
  4  3  9  3.61  0.26
  5  3  9  1.21  0.18
 -5  4  9  2.31  0.40
 -4  4  9  12.47  0.71
 -3  4  9  5.89  0.35
 -2  4  9  19.71  0.59
 -1  4  9  9.57  0.38
  0  4  9  12.18  0.34
  1  4  9  8.38  0.36
  2  4  9  0.47  0.16
  3  4  9  0.17  0.11
  4  4  9  7.53  0.34
  5  4  9  4.38  0.31
 -5  5  9  0.48  0.30
 -4  5  9  6.28  0.60
 -3  5  9  6.12  0.35
 -2  5  9  0.15  0.14
 -1  5  9  0.37  0.14
  0  5  9  4.48  0.31
  1  5  9  7.64  0.37
  2  5  9  4.74  0.35
  3  5  9  0.96  0.20
  4  5  9  0.57  0.16
  5  5  9  6.89  0.72
 -4  6  9  0.11  0.16
 -3  6  9  3.75  0.34
 -2  6  9  5.46  0.39
 -1  6  9  3.63  0.31
  0  6  9  6.07  0.35
  1  6  9  8.51  0.41
  2  6  9  19.97  0.67
  3  6  9  0.32  0.20
  4  6  9  0.57  0.18
 -4  7  9  4.29  0.57
 -3  7  9  7.90  0.47
 -2  7  9  0.93  0.21
 -1  7  9  0.18  0.23
  0  7  9  4.22  0.34
  1  7  9  5.09  0.39
  2  7  9  0.42  0.17
  3  7  9  4.51  0.42
 -3  8  9  6.37  0.49
 -2  8  9  10.40  0.53
 -1  8  9  3.06  0.51
  0  8  9  3.10  0.33
  1  8  9  2.59  0.31
  2  8  9  1.23  0.41
 -2  9  9  0.21  0.27
 -2 -9 10  4.52  0.47
 -1 -9 10  1.35  0.21
  0 -9 10  1.75  0.33
  1 -9 10  1.57  0.30
  2 -9 10  -0.12  0.14
  3 -9 10  2.13  0.27
 -3 -8 10  4.11  0.27
 -2 -8 10  7.67  0.38
 -1 -8 10  3.95  0.31
  0 -8 10  2.19  0.32
  1 -8 10  13.70  0.67
  2 -8 10  16.04  0.53
  3 -8 10  1.21  0.19
  4 -8 10  0.97  0.31
 -4 -7 10  0.11  0.14
 -3 -7 10  1.29  0.16
 -2 -7 10  9.79  0.40
 -1 -7 10  3.38  0.26
  0 -7 10  7.76  0.47
  1 -7 10  0.75  0.14
  2 -7 10  2.81  0.24
  3 -7 10  7.35  0.36
  4 -7 10  0.53  0.25
 -5 -6 10  0.54  0.21
 -4 -6 10  3.58  0.24
 -3 -6 10  0.25  0.10
 -2 -6 10  4.61  0.30
 -1 -6 10  6.77  0.31
  0 -6 10  0.50  0.17
  1 -6 10  12.22  0.41
  2 -6 10  6.37  0.30
  3 -6 10  0.53  0.13
  4 -6 10  6.33  0.57
  5 -6 10  1.44  0.37
 -5 -5 10  2.64  0.21
 -4 -5 10  2.35  0.19
 -3 -5 10  26.17  0.56
 -2 -5 10  1.94  0.19
 -1 -5 10  1.39  0.22
  0 -5 10  0.68  0.17
  1 -5 10  5.20  0.25
  2 -5 10  5.24  0.28
  3 -5 10  -0.06  0.19
  4 -5 10  0.41  0.22
  5 -5 10  5.55  0.57
 -6 -4 10  0.78  0.24
 -5 -4 10  9.15  0.32
 -4 -4 10  2.20  0.18
 -3 -4 10  6.76  0.21
 -2 -4 10  24.48  0.50
 -1 -4 10  0.20  0.09
  0 -4 10  17.52  0.46
  1 -4 10  6.95  0.27
  2 -4 10  6.03  0.27
  3 -4 10  3.14  0.36
  4 -4 10  0.20  0.20
  5 -4 10  1.66  0.34
 -6 -3 10  2.13  0.20
 -5 -3 10  1.19  0.14
 -4 -3 10  0.24  0.09
 -3 -3 10  27.07  0.46
 -2 -3 10  4.27  0.18
 -1 -3 10  10.47  0.27
  0 -3 10  4.23  0.21
  1 -3 10  46.33  0.96
  2 -3 10  16.53  0.45
  3 -3 10  0.05  0.15
  4 -3 10  5.87  0.47
  5 -3 10  2.46  0.38
 -6 -2 10  5.03  0.35
 -5 -2 10  2.08  0.22
 -4 -2 10  9.85  0.29
 -3 -2 10  8.02  0.21
 -2 -2 10  45.05  0.65
 -1 -2 10  7.22  0.21
  0 -2 10  10.68  0.27
  1 -2 10  11.23  0.29
  2 -2 10  0.73  0.13
  3 -2 10  13.27  0.43
  4 -2 10  4.12  0.44
  5 -2 10  2.31  0.39
  6 -2 10  1.22  0.35
 -6 -1 10  6.96  0.55
 -5 -1 10  14.88  0.73
 -4 -1 10  4.29  0.40
 -3 -1 10  2.39  0.20
 -2 -1 10  0.23  0.08
 -1 -1 10  4.09  0.17
  0 -1 10  6.62  0.21
  1 -1 10  5.38  0.19
  2 -1 10  21.20  0.55
  3 -1 10  6.62  0.29
  4 -1 10  17.74  0.83
  5 -1 10  5.81  0.58
  6 -1 10  0.72  0.30
 -6  0 10  1.69  0.33
 -5  0 10  -0.04  0.15
 -4  0 10  13.60  0.46
 -3  0 10  31.07  0.75
 -2  0 10  3.99  0.21
 -1  0 10  8.34  0.25
  0  0 10  35.33  0.53
  1  0 10  16.22  0.31
  2  0 10  1.92  0.15
  3  0 10  0.17  0.08
  4  0 10  0.06  0.18
  5  0 10  2.56  0.40
  6  0 10  0.33  0.25
 -6  1 10  0.89  0.28
 -5  1 10  0.45  0.21
 -4  1 10  0.88  0.23
 -3  1 10  0.18  0.10
 -2  1 10  22.43  0.48
 -1  1 10  3.59  0.18
  0  1 10  0.85  0.09
  1  1 10  4.91  0.20
  2  1 10  12.43  0.34
  3  1 10  7.32  0.34
  4  1 10  1.08  0.16
  5  1 10  0.52  0.19
  6  1 10  5.12  0.42
 -6  2 10  -0.07  0.21
 -5  2 10  1.57  0.32
 -4  2 10  0.02  0.19
 -3  2 10  13.05  0.63
 -2  2 10  20.55  0.54
 -1  2 10  0.57  0.10
  0  2 10  14.25  0.30
  1  2 10  6.62  0.24
  2  2 10  3.11  0.21
  3  2 10  3.46  0.29
  4  2 10  0.29  0.13
  5  2 10  2.27  0.22
 -5  3 10  3.18  0.46
 -4  3 10  9.86  0.62
 -3  3 10  0.10  0.15
 -2  3 10  9.21  0.38
 -1  3 10  1.40  0.17
  0  3 10  0.69  0.09
  1  3 10  8.16  0.29
  2  3 10  13.69  0.39
  3  3 10  2.71  0.28
  4  3 10  4.16  0.28
  5  3 10  3.08  0.27
 -5  4 10  5.89  0.61
 -4  4 10  0.08  0.22
 -3  4 10  20.88  0.65
 -2  4 10  2.14  0.23
 -1  4 10  23.53  0.68
  0  4 10  1.67  0.20
  1  4 10  8.37  0.39
  2  4 10  13.93  0.53
  3  4 10  0.32  0.17
  4  4 10  1.09  0.19
  5  4 10  1.39  0.36
 -4  5 10  5.64  0.58
 -3  5 10  10.30  0.47
 -2  5 10  21.30  0.68
 -1  5 10  -0.14  0.11
  0  5 10  31.34  0.83
  1  5 10  10.80  0.45
  2  5 10  0.20  0.15
  3  5 10  1.77  0.26
  4  5 10  0.60  0.20
 -4  6 10  0.66  0.29
 -3  6 10  15.18  0.60
 -2  6 10  2.17  0.26
 -1  6 10  3.94  0.52
  0  6 10  0.31  0.15
  1  6 10  12.45  0.53
  2  6 10  8.32  0.44
  3  6 10  0.04  0.16
 -3  7 10  2.15  0.30
 -2  7 10  0.93  0.23
  0  7 10  4.01  0.35
  1  7 10  9.19  0.73
  2  7 10  0.88  0.23
 -2  8 10  2.06  0.41
 -1  8 10  0.03  0.27
  0  8 10  0.36  0.18
 -1 -9 11  5.51  0.51
  0 -9 11  4.52  0.47
  1 -9 11  -0.02  0.17
  2 -9 11  0.78  0.28
 -2 -8 11  5.18  0.36
 -1 -8 11  9.12  0.43
  0 -8 11  0.05  0.18
  1 -8 11  5.82  0.45
  2 -8 11  0.87  0.18
  3 -8 11  0.40  0.17
 -3 -7 11  1.38  0.17
 -2 -7 11  3.51  0.29
 -1 -7 11  -0.06  0.10
  0 -7 11  6.04  0.45
  1 -7 11  9.23  0.52
  2 -7 11  15.49  0.51
  3 -7 11  4.04  0.45
  4 -7 11  0.45  0.26
 -4 -6 11  1.81  0.18
 -3 -6 11  8.76  0.32
 -2 -6 11  7.28  0.34
 -1 -6 11  8.24  0.35
  0 -6 11  0.16  0.17
  1 -6 11  0.82  0.14
  2 -6 11  13.01  0.45
  3 -6 11  2.32  0.36
  4 -6 11  1.20  0.31
 -5 -5 11  -0.05  0.13
 -4 -5 11  0.26  0.10
 -3 -5 11  9.08  0.32
 -2 -5 11  11.93  0.34
 -1 -5 11  0.77  0.14
  0 -5 11  2.05  0.26
  1 -5 11  12.92  0.42
  2 -5 11  2.63  0.21
  3 -5 11  3.49  0.41
  4 -5 11  3.75  0.46
 -5 -4 11  3.71  0.24
 -4 -4 11  4.22  0.24
 -3 -4 11  0.31  0.08
 -2 -4 11  42.40  0.76
 -1 -4 11  7.79  0.25
  0 -4 11  4.92  0.35
  1 -4 11  0.99  0.13
  2 -4 11  0.75  0.13
  3 -4 11  1.18  0.27
  4 -4 11  1.91  0.35
  5 -4 11  1.40  0.33
 -5 -3 11  1.51  0.20
 -4 -3 11  0.43  0.11
 -3 -3 11  3.24  0.16
 -2 -3 11  3.41  0.16
 -1 -3 11  11.91  0.30
  0 -3 11  4.55  0.19
  1 -3 11  11.79  0.38
  2 -3 11  8.54  0.50
  3 -3 11  0.97  0.25
  4 -3 11  3.43  0.42
  5 -3 11  2.68  0.43
 -5 -2 11  0.33  0.22
 -4 -2 11  8.47  0.52
 -3 -2 11  1.04  0.15
 -2 -2 11  2.93  0.21
 -1 -2 11  1.40  0.15
  0 -2 11  15.97  0.37
  1 -2 11  14.36  0.35
  2 -2 11  8.21  0.34
  3 -2 11  1.14  0.16
  4 -2 11  0.58  0.25
  5 -2 11  0.20  0.22
 -5 -1 11  1.83  0.32
 -4 -1 11  3.61  0.39
 -3 -1 11  13.35  0.44
 -2 -1 11  23.35  0.59
 -1 -1 11  16.10  0.37
  0 -1 11  0.73  0.09
  1 -1 11  1.20  0.11
  2 -1 11  7.17  0.31
  3 -1 11  12.92  0.44
  4 -1 11  0.09  0.19
  5 -1 11  0.94  0.34
 -5  0 11  12.27  0.68
 -4  0 11  0.80  0.17
 -3  0 11  19.75  0.56
 -2  0 11  17.58  0.51
 -1  0 11  2.28  0.16
  0  0 11  9.21  0.27
  1  0 11  0.06  0.09
  2  0 11  4.70  0.27
  3  0 11  6.54  0.32
  4  0 11  7.97  0.59
  5  0 11  2.63  0.44
 -5  1 11  2.82  0.39
 -4  1 11  4.95  0.48
 -3  1 11  0.05  0.11
 -2  1 11  27.24  0.70
 -1  1 11  46.74  0.82
  0  1 11  3.47  0.16
  1  1 11  16.49  0.40
  2  1 11  10.45  0.32
  3  1 11  2.54  0.25
  4  1 11  0.61  0.18
  5  1 11  0.58  0.29
 -5  2 11  2.13  0.38
 -4  2 11  -0.10  0.16
 -3  2 11  1.39  0.28
 -2  2 11  0.10  0.09
 -1  2 11  9.94  0.32
  0  2 11  1.23  0.11
  1  2 11  17.00  0.43
  2  2 11  10.46  0.34
  3  2 11  3.89  0.32
  4  2 11  0.55  0.18
  5  2 11  2.85  0.31
 -5  3 11  4.69  0.54
 -4  3 11  0.44  0.23
 -3  3 11  10.65  0.62
 -2  3 11  4.01  0.31
 -1  3 11  0.17  0.11
  0  3 11  14.79  0.41
  1  3 11  2.05  0.19
  2  3 11  14.25  0.42
  3  3 11  0.00  0.13
  4  3 11  0.35  0.19
  5  3 11  2.74  0.33
 -4  4 11  1.64  0.34
 -3  4 11  12.69  0.71
 -2  4 11  7.88  0.40
 -1  4 11  -0.05  0.11
  0  4 11  14.92  0.51
  1  4 11  6.57  0.37
  2  4 11  2.42  0.27
  3  4 11  4.15  0.36
  4  4 11  -0.08  0.16
 -4  5 11  0.27  0.24
 -3  5 11  0.51  0.19
 -2  5 11  18.40  0.65
 -1  5 11  3.21  0.45
  0  5 11  4.51  0.34
  1  5 11  4.12  0.34
  2  5 11  1.45  0.24
  3  5 11  0.61  0.21
 -3  6 11  2.22  0.30
 -2  6 11  2.43  0.30
 -1  6 11  8.33  0.77
  0  6 11  8.09  0.44
  1  6 11  2.58  0.30
  2  6 11  1.25  0.23
 -3  7 11  3.10  0.52
 -2  7 11  2.19  0.31
 -1  7 11  1.37  0.44
  0  7 11  3.64  0.34
  1  7 11  5.93  0.45
 -1 -8 12  13.44  0.52
  0 -8 12  0.27  0.23
  1 -8 12  1.27  0.27
  2 -8 12  2.33  0.34
  3 -8 12  2.58  0.42
 -3 -7 12  2.70  0.23
 -2 -7 12  5.61  0.37
 -1 -7 12  0.04  0.12
  0 -7 12  4.65  0.44
  1 -7 12  3.38  0.37
  2 -7 12  1.19  0.19
  3 -7 12  0.35  0.27
 -4 -6 12  0.37  0.25
 -3 -6 12  0.19  0.11
 -2 -6 12  2.93  0.21
 -1 -6 12  1.36  0.19
  0 -6 12  0.25  0.17
  1 -6 12  0.61  0.22
  2 -6 12  6.47  0.33
  3 -6 12  4.69  0.48
  4 -6 12  0.77  0.28
 -4 -5 12  10.25  0.35
 -3 -5 12  7.30  0.29
 -2 -5 12  5.51  0.24
 -1 -5 12  9.09  0.36
  0 -5 12  0.03  0.17
  1 -5 12  5.83  0.29
  2 -5 12  0.69  0.24
  3 -5 12  1.08  0.30
  4 -5 12  1.80  0.35
 -5 -4 12  2.63  0.39
 -4 -4 12  0.71  0.17
 -3 -4 12  2.48  0.15
 -2 -4 12  2.32  0.17
 -1 -4 12  5.11  0.22
  0 -4 12  10.18  0.37
  1 -4 12  5.00  0.27
  2 -4 12  8.28  0.52
  3 -4 12  2.16  0.35
  4 -4 12  1.94  0.36
 -5 -3 12  2.12  0.37
 -4 -3 12  0.64  0.24
 -3 -3 12  4.83  0.27
 -2 -3 12  26.84  0.67
 -1 -3 12  17.72  0.50
  0 -3 12  10.07  0.35
  1 -3 12  1.20  0.13
  2 -3 12  1.67  0.19
  3 -3 12  9.88  0.41
  4 -3 12  0.40  0.24
 -5 -2 12  7.79  0.57
 -4 -2 12  1.51  0.28
 -3 -2 12  1.44  0.18
 -2 -2 12  0.66  0.13
 -1 -2 12  3.27  0.23
  0 -2 12  2.97  0.18
  1 -2 12  2.60  0.17
  2 -2 12  7.24  0.33
  3 -2 12  3.87  0.29
  4 -2 12  17.00  0.88
  5 -2 12  0.48  0.28
 -5 -1 12  2.83  0.39
 -4 -1 12  3.27  0.38
 -3 -1 12  0.04  0.10
 -2 -1 12  7.28  0.31
 -1 -1 12  7.19  0.30
  0 -1 12  0.91  0.11
  1 -1 12  3.34  0.26
  2 -1 12  4.51  0.28
  3 -1 12  6.99  0.34
  4 -1 12  0.73  0.27
  5 -1 12  0.50  0.28
 -5  0 12  2.80  0.41
 -4  0 12  0.65  0.17
 -3  0 12  0.62  0.14
 -2  0 12  12.17  0.42
 -1  0 12  6.76  0.25
  0  0 12  0.46  0.09
  1  0 12  0.90  0.16
  2  0 12  4.73  0.32
  3  0 12  0.86  0.28
  4  0 12  0.52  0.27
 -5  1 12  2.07  0.37
 -4  1 12  2.40  0.36
 -3  1 12  11.24  0.44
 -2  1 12  0.60  0.14
 -1  1 12  22.89  0.51
  0  1 12  2.73  0.19
  1  1 12  0.03  0.08
  2  1 12  9.82  0.41
  3  1 12  0.37  0.23
  4  1 12  0.53  0.29
 -4  2 12  0.16  0.20
 -3  2 12  1.59  0.29
 -2  2 12  34.59  0.87
 -1  2 12  0.16  0.10
  0  2 12  1.39  0.16
  1  2 12  10.40  0.34
  2  2 12  6.22  0.30
  3  2 12  8.65  0.43
  4  2 12  0.27  0.17
 -4  3 12  2.05  0.37
 -3  3 12  0.10  0.18
 -2  3 12  3.68  0.30
 -1  3 12  3.46  0.29
  0  3 12  2.63  0.21
  1  3 12  2.85  0.22
  2  3 12  5.11  0.30
  3  3 12  2.30  0.28
  4  3 12  5.85  0.44
 -4  4 12  1.44  0.34
 -3  4 12  2.89  0.42
 -2  4 12  6.40  0.43
 -1  4 12  8.70  0.65
  0  4 12  5.64  0.35
  1  4 12  6.16  0.37
  2  4 12  2.62  0.29
  3  4 12  0.63  0.19
 -3  5 12  4.63  0.55
 -2  5 12  5.43  0.40
 -1  5 12  0.56  0.27
  0  5 12  0.07  0.15
  1  5 12  1.44  0.25
  2  5 12  2.19  0.29
  3  5 12  -0.03  0.20
 -3  6 12  0.20  0.18
 -2  6 12  0.89  0.24
 -1  6 12  2.75  0.49
  0  6 12  5.82  0.42
  1  6 12  0.89  0.21
  0 -8 13  1.79  0.33
  1 -8 13  0.51  0.26
  2 -8 13  4.63  0.46
 -2 -7 13  3.53  0.24
 -1 -7 13  5.39  0.36
  0 -7 13  1.62  0.31
  1 -7 13  5.58  0.45
  2 -7 13  0.51  0.24
  3 -7 13  1.87  0.36
 -3 -6 13  0.95  0.15
 -2 -6 13  0.48  0.12
 -1 -6 13  4.23  0.30
  0 -6 13  4.94  0.45
  1 -6 13  0.41  0.22
  2 -6 13  2.63  0.36
  3 -6 13  1.75  0.34
 -4 -5 13  1.27  0.31
 -3 -5 13  1.15  0.20
 -2 -5 13  3.19  0.21
 -1 -5 13  0.38  0.11
  0 -5 13  2.34  0.31
  1 -5 13  -0.08  0.13
  2 -5 13  1.24  0.29
  3 -5 13  2.38  0.40
 -4 -4 13  12.31  0.66
 -3 -4 13  5.94  0.32
 -2 -4 13  0.28  0.12
 -1 -4 13  7.94  0.35
  0 -4 13  1.48  0.19
  1 -4 13  2.79  0.19
  2 -4 13  0.07  0.12
  3 -4 13  0.61  0.17
  4 -4 13  3.46  0.47
 -4 -3 13  0.36  0.24
 -3 -3 13  0.15  0.12
 -2 -3 13  8.62  0.36
 -1 -3 13  0.69  0.14
  0 -3 13  4.77  0.26
  1 -3 13  1.08  0.17
  2 -3 13  5.77  0.33
  3 -3 13  9.39  0.65
  4 -3 13  0.00  0.21
 -4 -2 13  0.10  0.18
 -3 -2 13  1.65  0.20
 -2 -2 13  6.58  0.32
 -1 -2 13  37.64  0.85
  0 -2 13  5.03  0.22
  1 -2 13  1.46  0.19
  2 -2 13  3.67  0.28
  3 -2 13  1.30  0.20
  4 -2 13  2.27  0.41
 -4 -1 13  14.68  0.75
 -3 -1 13  0.01  0.12
 -2 -1 13  -0.04  0.10
 -1 -1 13  7.33  0.32
  0 -1 13  2.90  0.19
  1 -1 13  0.09  0.11
  2 -1 13  2.47  0.24
  3 -1 13  7.36  0.37
  4 -1 13  3.70  0.53
 -4  0 13  1.83  0.24
 -3  0 13  4.52  0.32
 -2  0 13  14.77  0.49
 -1  0 13  1.79  0.20
  0  0 13  3.27  0.27
  1  0 13  7.56  0.36
  2  0 13  6.24  0.35
  3  0 13  3.06  0.45
  4  0 13  -0.05  0.22
 -4  1 13  1.09  0.28
 -3  1 13  1.68  0.23
 -2  1 13  0.78  0.17
 -1  1 13  3.52  0.23
  0  1 13  3.07  0.28
  1  1 13  0.29  0.14
  2  1 13  3.88  0.32
  3  1 13  2.99  0.48
  4  1 13  0.93  0.32
 -4  2 13  1.44  0.33
 -3  2 13  0.29  0.19
 -2  2 13  14.54  0.52
 -1  2 13  5.31  0.37
  0  2 13  0.86  0.19
  1  2 13  6.40  0.29
  2  2 13  2.03  0.26
  3  2 13  0.76  0.31
 -3  3 13  4.88  0.53
 -2  3 13  0.28  0.22
 -1  3 13  6.31  0.62
  0  3 13  -0.02  0.13
  1  3 13  0.39  0.13
  2  3 13  1.96  0.28
  3  3 13  1.40  0.23
  4  3 13  1.75  0.37
 -3  4 13  0.06  0.20
 -2  4 13  1.39  0.24
 -1  4 13  0.72  0.28
  0  4 13  11.22  0.76
  1  4 13  0.52  0.18
  2  4 13  0.95  0.21
  3  4 13  4.17  0.50
 -3  5 13  4.90  0.60
 -2  5 13  0.55  0.20
 -1  5 13  8.15  0.77
  0  5 13  1.64  0.41
  1  5 13  10.83  0.50
  2  5 13  1.23  0.32
 -2 -7 14  0.16  0.19
 -1 -7 14  1.20  0.29
  0 -7 14  0.38  0.23
  1 -7 14  2.83  0.37
 -2 -6 14  0.61  0.25
 -1 -6 14  1.60  0.17
  0 -6 14  5.58  0.45
  1 -6 14  1.18  0.28
  2 -6 14  0.09  0.23
 -2 -5 14  3.78  0.30
 -1 -5 14  0.60  0.15
  0 -5 14  2.24  0.23
  1 -5 14  0.35  0.14
  2 -5 14  2.32  0.38
  3 -5 14  2.73  0.42
 -3 -4 14  2.42  0.25
 -2 -4 14  0.14  0.13
 -1 -4 14  23.25  0.66
  0 -4 14  3.04  0.24
  1 -4 14  1.55  0.28
  2 -4 14  -0.04  0.14
  3 -4 14  0.61  0.18
 -3 -3 14  -0.09  0.12
 -2 -3 14  1.59  0.20
 -1 -3 14  0.94  0.17
  0 -3 14  10.11  0.40
  1 -3 14  0.35  0.15
  2 -3 14  0.71  0.18
  3 -3 14  1.83  0.24
 -3 -2 14  1.58  0.21
 -2 -2 14  0.14  0.12
 -1 -2 14  0.33  0.13
  0 -2 14  0.25  0.12
  1 -2 14  4.57  0.32
  2 -2 14  5.20  0.35
  3 -2 14  3.21  0.30
 -3 -1 14  2.17  0.24
 -2 -1 14  1.35  0.20
 -1 -1 14  5.54  0.32
  0 -1 14  6.19  0.34
  1 -1 14  0.24  0.14
  2 -1 14  2.59  0.27
  3 -1 14  2.71  0.28
 -4  0 14  5.86  0.59
 -3  0 14  0.50  0.15
 -2  0 14  11.88  0.46
 -1  0 14  1.85  0.21
  0  0 14  0.04  0.13
  1  0 14  2.26  0.25
  2  0 14  0.08  0.13
  3  0 14  1.12  0.34
 -3  1 14  5.36  0.38
 -2  1 14  1.91  0.24
 -1  1 14  15.18  0.52
  0  1 14  7.13  0.39
  1  1 14  2.59  0.27
  2  1 14  1.49  0.22
  3  1 14  1.26  0.36
 -3  2 14  0.76  0.26
 -2  2 14  -0.08  0.14
 -1  2 14  1.82  0.26
  0  2 14  8.88  0.44
  1  2 14  0.35  0.16
  2  2 14  3.96  0.35
 -3  3 14  1.16  0.33
 -2  3 14  0.13  0.22
 -1  3 14  1.53  0.38
  0  3 14  3.39  0.52
  1  3 14  14.92  0.56
  2  3 14  0.43  0.29
 -2  4 14  4.85  0.53
 -1  4 14  0.38  0.27
  0  4 14  0.48  0.28
  1  4 14  1.09  0.22
  2  4 14  0.28  0.22
 -2  5 14  -0.30  0.26
 -1  5 14  5.84  0.68
  0 -6 15  0.45  0.26
  1 -6 15  1.74  0.33
 -2 -5 15  1.21  0.28
 -1 -5 15  1.88  0.22
  0 -5 15  2.75  0.25
  1 -5 15  -0.05  0.18
  2 -5 15  0.60  0.28
 -3 -4 15  1.40  0.29
 -2 -4 15  0.49  0.17
 -1 -4 15  0.43  0.15
  0 -4 15  0.91  0.18
  1 -4 15  1.14  0.28
  2 -4 15  1.46  0.22
 -3 -3 15  0.97  0.26
 -2 -3 15  2.08  0.23
 -1 -3 15  13.40  0.49
  0 -3 15  9.29  0.39
  1 -3 15  2.40  0.35
  2 -3 15  0.51  0.17
  3 -3 15  0.87  0.25
 -3 -2 15  0.94  0.19
 -2 -2 15  2.97  0.28
 -1 -2 15  0.00  0.12
  0 -2 15  2.09  0.33
  1 -2 15  4.03  0.32
  2 -2 15  0.88  0.21
  3 -2 15  1.59  0.24
 -3 -1 15  2.80  0.28
 -2 -1 15  0.28  0.14
 -1 -1 15  0.85  0.18
  0 -1 15  0.28  0.21
  1 -1 15  1.69  0.23
  2 -1 15  2.29  0.27
 -3  0 15  0.83  0.19
 -2  0 15  -0.06  0.11
 -1  0 15  4.40  0.32
  0  0 15  0.49  0.18
  1  0 15  0.83  0.20
  2  0 15  1.83  0.26
 -3  1 15  2.98  0.33
 -2  1 15  2.96  0.30
 -1  1 15  0.83  0.29
  0  1 15  6.67  0.41
  1  1 15  1.76  0.26
  2  1 15  0.31  0.17
 -2  2 15  1.79  0.32
 -1  2 15  6.43  0.66
  0  2 15  3.18  0.34
  1  2 15  0.59  0.19
  2  2 15  0.95  0.30
 -2  3 15  -0.12  0.19
 -1  3 15  0.86  0.31
  0  3 15  2.37  0.44
  1  3 15  2.03  0.44
 -1  4 15  1.00  0.35
  0 -5 16  0.29  0.24
 -1 -4 16  0.31  0.23
  0 -4 16  2.87  0.38
  2 -4 16  1.24  0.37
 -1 -3 16  1.31  0.21
  0 -3 16  0.58  0.24
  2 -3 16  1.04  0.35
 -2 -2 16  1.59  0.33
 -1 -2 16  4.74  0.35
  0 -2 16  4.51  0.49
  1 -2 16  2.04  0.38
  2 -2 16  1.24  0.33
 -2 -1 16  -0.16  0.16
 -1 -1 16  0.19  0.15
  0 -1 16  3.47  0.45
  1 -1 16  2.65  0.29
  2 -1 16  0.05  0.20
 -2  0 16  1.29  0.31
 -1  0 16  2.20  0.38
  0  0 16  1.19  0.31
  1  0 16  2.12  0.37
 -2  1 16  2.27  0.39
  0  1 16  1.57  0.39
  1  1 16  3.44  0.50
  0  2 16  1.10  0.38
  0  0  0  0.00  0.00
;
_shelx_hkl_checksum     54326
_shelx_res_file
;
  SCD17_98_P-1.res created by SHELXL-2014/7
TITL SCD17_98_P-1 in P-1
CELL 0.71073  5.6582  8.4632 12.0456 97.209 91.123 93.949
ZERR  2.00  0.0011  0.0016  0.0022  0.002  0.002  0.002
LATT 1
SFAC C H N O Zn
UNIT 12 22 12 12 1
OMIT -2 2 2
OMIT 1 0 0
OMIT -1 -3 3
OMIT 0 5 2
OMIT -1 -3 1
OMIT 1 0 3
OMIT 2 1 0
OMIT 0 3 3
OMIT -3.00 52.00
L.S. 40
ISOR 0.05 0.01 O6
ACTA
bond $h
FMAP 2
PLAN 5
SIZE 0.088 0.214 0.486
DFIX 0.82 0.001 N5 H5N
DFIX 0.85 0.001 O1 H1w O1 H2W O2 H3w O2 H4w O3 H5w O3 H6w
CONF
EQIV $1 -x+1, -y+1, -z+1
HTAB O1 O5_$1
EQIV $2 -x+1, -y+2, -z+1
HTAB O1 N1_$2
EQIV $3 x, y+1, z+1
HTAB O2 N4_$3
EQIV $4 -x+1, -y+2, -z+2
HTAB O2 O1_$4
HTAB O3 N3_$1
EQIV $5 x-1, y, z+1
HTAB O3 N1_$5
HTAB O3 N2_$5
EQIV $6 x-1, y, z
HTAB N5 N6_$6
HTAB N5 O4_$6
HTAB N5 O5_$6
EQIV $7 x-1, y+1, z
HTAB C4 O5_$7
EQIV $8 -x, -y+1, -z+1
HTAB C5 O4_$8
HTAB C5 O6_$8
HTAB C6 O5_$6
WGHT  0.025400  0.198600
EXTI  0.008968
FVAR    0.26624
ZN1  5  0.000000  1.000000  1.000000  10.50000  0.02070  0.01556 =
     0.02905  0.00145  0.00394  0.00093
O1  4  0.256060  1.005023  0.866920  11.00000  0.02949  0.02032 =
     0.03042  0.00150  0.00923  -0.00024
H1W  2  0.225972  0.946316  0.805006  11.00000  0.04418
H2W  2  0.302515  1.097196  0.851482  11.00000  0.04145
O2  4  0.269933  1.107320  1.112553  11.00000  0.02923  0.02303 =
     0.04852  -0.00313  -0.00732  -0.00095
H3W  2  0.307406  1.206718  1.128243  11.00000  0.04837
H4W  2  0.400969  1.064616  1.116466  11.00000  0.06523
O3  4  0.098054  0.780321  1.025905  11.00000  0.02827  0.01929 =
     0.04193  0.00626  0.01489  0.00556
H5W  2  0.186799  0.725477  0.982502  11.00000  0.05135
H6W  2  -0.008020  0.711613  1.042277  11.00000  0.05860
N1  3  0.598685  0.681429  0.166297  11.00000  0.02316  0.02170 =
     0.02823  0.00130  0.00640  -0.00182
N2  3  0.736458  0.583360  0.105164  11.00000  0.02322  0.02572 =
     0.03154  0.00133  0.00821  0.00113
N3  3  0.650842  0.435228  0.104309  11.00000  0.02821  0.02413 =
     0.03597  0.00063  0.00954  0.00242
N4  3  0.454410  0.431801  0.164883  11.00000  0.02683  0.01988 =
     0.03328  0.00059  0.00860  -0.00051
N5  3  -0.091842  0.581460  0.382657  11.00000  0.02752  0.03735 =
     0.02945  0.00671  0.00863  -0.00620
H5N  2  -0.180332  0.513601  0.406737  11.00000  0.04242
C1  1  0.427296  0.584626  0.201951  11.00000  0.02174  0.01968 =
     0.02141  0.00138  0.00155  -0.00171
C2  1  0.237556  0.640093  0.274582  11.00000  0.02179  0.02282 =
     0.01990  0.00018  0.00181  -0.00150
C3  1  0.206489  0.801681  0.302570  11.00000  0.03114  0.02390 =
     0.02853  -0.00038  0.00758  -0.00407
AFIX 43
H3A  2  0.307461  0.877841  0.274775  11.00000  -1.20000
AFIX  0
C4  1  0.024987  0.849059  0.371892  11.00000  0.03727  0.02792 =
     0.03317  -0.00490  0.00791  0.00436
AFIX 43
H4  2  0.004754  0.957022  0.391444  11.00000  -1.20000
AFIX  0
C5  1  -0.124258  0.736294  0.411420  11.00000  0.02827  0.04575 =
     0.02838  -0.00151  0.00917  0.00443
AFIX 43
H5  2  -0.247000  0.766825  0.457800  11.00000  -1.20000
AFIX  0
C6  1  0.082724  0.530727  0.316861  11.00000  0.02789  0.02545 =
     0.02968  0.00329  0.00549  -0.00301
AFIX 43
H6  2  0.099737  0.421948  0.299633  11.00000  -1.20000
AFIX  0
N6  3  0.629509  0.220710  0.386567  11.00000  0.03981  0.02788 =
     0.03458  -0.00478  0.01072  -0.00942
O4  4  0.595322  0.349600  0.445315  11.00000  0.05082  0.03015 =
     0.04800  -0.00801  0.02366  -0.00665
O5  4  0.811716  0.210116  0.330087  11.00000  0.04277  0.03334 =
     0.05024  -0.00628  0.01939  -0.00243
O6  4  0.489240  0.106237  0.386792  11.00000  0.09591  0.06066 =
     0.12378  -0.04460  0.06717  -0.05313
HKLF 4
REM SCD17_98_P-1 in P-1
REM R1 = 0.0215 for  2132 Fo > 4sig(Fo) and 0.0227 for all  2217 data
REM  198 parameters refined using   13 restraints
END
WGHT   0.0249   0.2078
REM Highest difference peak 0.372, deepest hole -0.350, 1-sigma level 0.041
Q1  1  0.4235 0.1704 0.3568 11.00000 0.05  0.37
Q2  1  0.5334 0.1056 0.4185 11.00000 0.05  0.34
Q3  1  0.2001 0.7130 0.2804 11.00000 0.05  0.22
Q4  1  0.3233 0.6119 0.2469 11.00000 0.05  0.22
Q5  1  0.1415 0.5913 0.2828 11.00000 0.05  0.19
;
_shelx_res_checksum     38566
