# Supplementary material for: Hexa­aqua­zinc(II) dinitrate bis­[5-(pyridinium-3-yl)tetra­zol-1-ide]
Source: Acta Crystallogr E Crystallogr Commun. 2018 Aug 14;74(Pt 9):1231–4. doi: 10.1107/S205698901801112X (PMC6127703; doi:10.1107/S205698901801112X)
Supplement: Supplementary file 2 [file e-74-01231-Isup3.hkl]

data_I                                                                          
_shelx_title ' SCD17_98_P-1 in P-1'                                             
_shelx_refln_list_code          4                                               
_shelx_F_calc_maximum      111.00                                               
_exptl_crystal_F_000       304.00                                               
_reflns_d_resolution_high  0.8107                                               
                                                                                
loop_                                                                           
 _space_group_symop_operation_xyz                                               
 'x, y, z'                                                                      
 '-x, -y, -z'                                                                   
                                                                                
_cell_length_a     5.6582                                                       
_cell_length_b     8.4632                                                       
_cell_length_c    12.0456                                                       
_cell_angle_alpha  97.209                                                       
_cell_angle_beta   91.123                                                       
_cell_angle_gamma  93.949                                                       
                                                                                
_shelx_F_squared_multiplier     1.000                                           
                                                                                
loop_                                                                           
 _refln_index_h                                                                 
 _refln_index_k                                                                 
 _refln_index_l                                                                 
 _refln_F_squared_calc                                                          
 _refln_F_squared_meas                                                          
 _refln_F_squared_sigma                                                         
 _refln_observed_status                                                         
   2   0   0        132.17        135.10         1.66 o                         
   3   0   0        267.70        257.79         3.05 o                         
   4   0   0        246.61        241.20         3.15 o                         
   5   0   0        153.18        152.01         3.39 o                         
   6   0   0         27.25         29.78         1.77 o                         
  -6   1   0         31.45         30.48         1.77 o                         
  -5   1   0        204.64        205.79         4.38 o                         
  -4   1   0       1297.15       1301.52        12.65 o                         
  -3   1   0        179.78        187.24         2.41 o                         
  -2   1   0          1.81          2.68         0.34 o                         
  -1   1   0        225.33        249.07         2.65 o                         
   0   1   0          5.06          4.37         0.42 o                         
   1   1   0       3902.63       3898.67        46.56 o                         
   3   1   0        557.64        515.34         5.39 o                         
   4   1   0        667.24        655.92         7.60 o                         
   5   1   0         81.62         88.63         2.45 o                         
   6   1   0        527.66        529.85         7.93 o                         
  -6   2   0         24.65         26.57         1.93 o                         
  -5   2   0         20.25         17.72         1.02 o                         
  -4   2   0        833.89        831.23         8.45 o                         
  -3   2   0        329.13        310.16         3.60 o                         
  -2   2   0          9.40         14.49         0.99 o                         
  -1   2   0        123.59        126.59         2.82 o                         
   0   2   0        395.15        369.74         7.58 o                         
   1   2   0         93.93         79.77         2.89 o                         
   2   2   0       2199.22       2246.58        17.98 o                         
   3   2   0       1054.19       1085.73        15.94 o                         
   4   2   0        813.93        803.68        10.06 o                         
   5   2   0          3.90          2.47         0.81 o                         
   6   2   0         28.23         29.09         1.88 o                         
  -6   3   0          0.75          0.99         2.47 o                         
  -5   3   0        470.44        456.64         6.04 o                         
  -4   3   0        292.92        305.46         7.13 o                         
  -3   3   0        177.90        166.23         5.29 o                         
  -2   3   0        749.18        771.89         7.46 o                         
  -1   3   0        716.01        665.25         6.39 o                         
   0   3   0        107.02        121.93         2.12 o                         
   1   3   0        454.80        483.27         4.33 o                         
   2   3   0          4.79          2.37         0.63 o                         
   3   3   0        781.42        787.90         7.55 o                         
   4   3   0        163.34        163.48         3.28 o                         
   5   3   0         84.04         80.15         2.48 o                         
   6   3   0         25.24         29.29         2.75 o                         
  -6   4   0        216.30        228.47        12.14 o                         
  -5   4   0          3.07          2.50         0.78 o                         
  -4   4   0         18.54         19.43         1.98 o                         
  -3   4   0        305.55        311.50         4.14 o                         
  -2   4   0        150.10        158.69         2.13 o                         
  -1   4   0       3876.42       4049.97        35.99 o                         
   0   4   0        235.36        190.64         2.07 o                         
   1   4   0        524.62        525.79         4.83 o                         
   2   4   0        117.77        113.59         1.59 o                         
   3   4   0         40.11         36.26         1.30 o                         
   4   4   0         13.72         13.56         1.12 o                         
   5   4   0        166.14        171.02         3.81 o                         
   6   4   0         11.25         13.16         1.83 o                         
  -6   5   0          6.36          8.84         1.52 o                         
  -5   5   0        283.68        294.28         6.56 o                         
  -4   5   0         94.15         98.79         2.34 o                         
  -3   5   0         38.92         37.96         1.40 o                         
  -2   5   0         97.33        100.10         1.89 o                         
  -1   5   0        682.04        730.78         7.38 o                         
   0   5   0       1962.09       2056.29        17.58 o                         
   1   5   0        584.14        593.33         4.96 o                         
   2   5   0          2.99          3.47         0.49 o                         
   3   5   0        243.27        246.57         3.63 o                         
   4   5   0        168.42        164.69         5.57 o                         
   5   5   0         37.28         36.38         2.06 o                         
  -5   6   0        189.21        192.30         4.30 o                         
  -4   6   0        488.13        473.48         7.06 o                         
  -3   6   0        228.08        242.41         4.38 o                         
  -2   6   0        136.00        131.38         2.37 o                         
  -1   6   0          1.75          1.72         0.44 o                         
   0   6   0         22.76         17.78         0.78 o                         
   1   6   0       1468.90       1429.08        10.49 o                         
   2   6   0         96.26         99.04         3.95 o                         
   3   6   0        281.99        268.10         4.03 o                         
   4   6   0         12.84         15.94         1.39 o                         
   5   6   0        319.24        320.06        13.69 o                         
  -5   7   0         18.86         27.16         2.10 o                         
  -4   7   0         91.53         93.22         2.85 o                         
  -3   7   0        415.10        416.06        16.45 o                         
  -2   7   0         94.62         90.03         2.43 o                         
  -1   7   0          7.80         13.74         1.04 o                         
   0   7   0        265.28        265.25         3.25 o                         
   1   7   0        308.67        316.58         3.23 o                         
   2   7   0        518.05        541.57         4.94 o                         
   3   7   0        116.38        114.73         2.59 o                         
   4   7   0        283.52        291.22         5.86 o                         
  -4   8   0        189.48        180.20         4.85 o                         
  -3   8   0        184.57        190.95         4.73 o                         
  -2   8   0        169.61        168.33         4.22 o                         
  -1   8   0        758.96        739.87        18.45 o                         
   0   8   0         66.23         65.09         2.19 o                         
   1   8   0         19.96         24.71         0.94 o                         
   2   8   0          1.01          1.61         0.64 o                         
   3   8   0         33.96         35.92         1.56 o                         
   4   8   0        139.77        146.80         4.52 o                         
  -3   9   0         52.83         59.63         3.99 o                         
  -2   9   0         35.51         37.01         3.79 o                         
  -1   9   0          4.13          7.04         2.33 o                         
   0   9   0        761.68        739.32        13.44 o                         
   1   9   0         30.04         31.40         2.43 o                         
   2   9   0         26.95         40.25         5.22 o                         
   3   9   0         94.13        102.85         3.76 o                         
  -2  10   0          2.56          3.93         2.09 o                         
  -1  10   0         84.89         71.21         7.62 o                         
   0  10   0        155.21        162.22         6.79 o                         
  -1 -10   1         42.62         46.24        15.31 o                         
   0 -10   1        237.16        239.53         6.63 o                         
   1 -10   1        155.13        156.81         6.42 o                         
   2 -10   1         16.51         12.64         2.47 o                         
  -3  -9   1         23.09         21.65         1.90 o                         
  -2  -9   1         89.14         88.77         2.64 o                         
  -1  -9   1         48.52         48.45         2.33 o                         
   0  -9   1        226.02        218.18         4.54 o                         
   1  -9   1        124.48        135.32         3.53 o                         
   2  -9   1         33.98         27.91         3.53 o                         
   3  -9   1        166.26        171.92         4.84 o                         
  -4  -8   1        100.49        110.48         3.19 o                         
  -3  -8   1        108.89        117.35         2.99 o                         
  -2  -8   1          1.24          2.08         0.64 o                         
  -1  -8   1        652.76        675.92         7.39 o                         
   0  -8   1          2.26          3.27         1.48 o                         
   1  -8   1        172.16        173.95         5.22 o                         
   2  -8   1        165.35        172.51         4.41 o                         
   3  -8   1         37.20         34.05         2.36 o                         
   4  -8   1        110.06        119.98         3.98 o                         
  -4  -7   1         33.25         37.17         1.84 o                         
  -3  -7   1        172.93        173.38         3.29 o                         
  -2  -7   1         16.70         20.33         0.94 o                         
  -1  -7   1         41.11         42.40         1.10 o                         
   0  -7   1        333.95        327.69         5.30 o                         
   1  -7   1         36.37         34.55         1.54 o                         
   2  -7   1        191.22        200.42         4.45 o                         
   3  -7   1        121.99        116.55         5.64 o                         
   4  -7   1        223.41        230.96         6.28 o                         
   5  -7   1        124.37        122.35         4.00 o                         
  -5  -6   1         59.93         66.59         2.92 o                         
  -4  -6   1        137.29        142.92         3.04 o                         
  -3  -6   1         83.97         90.52         2.19 o                         
  -2  -6   1       1270.79       1241.93        10.42 o                         
  -1  -6   1        421.29        429.81         3.78 o                         
   0  -6   1         73.38         68.03         1.30 o                         
   1  -6   1        690.25        703.71        13.15 o                         
   2  -6   1         17.38         19.22         1.18 o                         
   3  -6   1        127.78        122.98         2.85 o                         
   4  -6   1         72.54         64.24         2.37 o                         
   5  -6   1         72.37         70.43         2.81 o                         
  -5  -5   1         50.40         48.53         2.43 o                         
  -4  -5   1        119.53        115.15         3.03 o                         
  -3  -5   1        808.30        799.56         8.04 o                         
  -2  -5   1        255.24        254.96         2.75 o                         
  -1  -5   1         50.70         45.10         1.98 o                         
   0  -5   1        931.03        947.95         7.68 o                         
   1  -5   1        170.62        144.86         2.10 o                         
   2  -5   1        478.01        485.83         5.28 o                         
   3  -5   1         11.67         16.00         1.12 o                         
   4  -5   1        456.69        490.18         6.96 o                         
   5  -5   1        150.50        150.55         3.49 o                         
   6  -5   1         46.52         45.56         3.03 o                         
  -6  -4   1          9.72          8.26         1.43 o                         
  -5  -4   1          7.49          7.56         1.15 o                         
  -4  -4   1        361.34        353.75         5.79 o                         
  -3  -4   1        116.32        107.27         1.89 o                         
  -2  -4   1       1626.34       1729.19        13.70 o                         
  -1  -4   1        128.83        121.70         3.03 o                         
   0  -4   1        769.22        791.73         6.42 o                         
   1  -4   1       3482.67       3601.67        38.92 o                         
   2  -4   1        541.75        553.96         5.78 o                         
   3  -4   1        266.38        281.07         3.63 o                         
   4  -4   1        338.82        341.54         5.22 o                         
   5  -4   1         83.27         89.02         2.50 o                         
   6  -4   1          8.45         10.13         1.52 o                         
  -6  -3   1        381.95        382.09         6.60 o                         
  -5  -3   1          2.12          0.95         0.81 o                         
  -4  -3   1        324.20        310.04         4.64 o                         
  -3  -3   1        106.80         95.91         1.69 o                         
  -2  -3   1        326.93        304.42         3.14 o                         
   0  -3   1        856.92        895.76         7.31 o                         
   1  -3   1       1431.93       1475.24        13.44 o                         
   2  -3   1        884.30        911.23        23.80 o                         
   3  -3   1        306.42        342.32         3.90 o                         
   4  -3   1        582.29        578.02         6.27 o                         
   5  -3   1        611.66        641.78         7.79 o                         
   6  -3   1         31.16         32.05         2.03 o                         
  -6  -2   1          1.04          3.32         1.48 o                         
  -5  -2   1        241.28        238.51         4.43 o                         
  -4  -2   1         65.09         59.52         1.69 o                         
  -3  -2   1       1781.12       1748.21        18.96 o                         
  -2  -2   1        485.36        560.02         4.97 o                         
  -1  -2   1         89.50         81.80         1.00 o                         
   0  -2   1       7733.56       7687.52       140.61 o                         
   1  -2   1         18.85         18.04         0.49 o                         
   2  -2   1          5.50          3.99         0.44 o                         
   3  -2   1         58.17         72.64         1.35 o                         
   4  -2   1       1235.44       1192.00        11.61 o                         
   5  -2   1        211.32        219.35         3.52 o                         
   6  -2   1         24.28         21.36         1.69 o                         
  -6  -1   1         29.72         28.25         2.89 o                         
  -5  -1   1         10.80          9.69         1.07 o                         
  -4  -1   1        748.43        763.99         8.61 o                         
  -3  -1   1        668.30        656.39         6.25 o                         
  -2  -1   1       1281.04       1217.54        11.37 o                         
  -1  -1   1        102.69         96.94         1.62 o                         
   0  -1   1        214.22        220.44         2.97 o                         
   1  -1   1       2010.86       2075.04        18.28 o                         
   2  -1   1        273.74        279.49         3.02 o                         
   3  -1   1         85.98         89.22         2.54 o                         
   4  -1   1          1.83          4.36         0.99 o                         
   5  -1   1        251.49        252.43         7.62 o                         
   6  -1   1        140.80        136.49         3.26 o                         
  -6   0   1          4.16          6.45         2.19 o                         
  -5   0   1        294.11        298.09         4.85 o                         
  -4   0   1        490.54        463.26         5.15 o                         
  -3   0   1        966.97        970.66         9.30 o                         
  -2   0   1         16.81         12.64         0.40 o                         
  -1   0   1          2.41          2.12         0.23 o                         
   1   0   1        895.93        915.27         8.97 o                         
   2   0   1         96.30        107.45         1.46 o                         
   3   0   1        824.03        839.36         8.18 o                         
   4   0   1        676.98        664.14         7.60 o                         
   5   0   1         23.17         23.52         1.41 o                         
   6   0   1         41.11         43.28         6.84 o                         
  -6   1   1         25.56         25.24         1.90 o                         
  -5   1   1         51.75         48.31         2.75 o                         
  -4   1   1        204.04        197.32         6.49 o                         
  -3   1   1        115.54         96.07         1.56 o                         
  -2   1   1        531.92        542.11         4.95 o                         
  -1   1   1       7782.13       7454.44       187.64 o                         
   0   1   1       1712.23       1590.20        24.29 o                         
   1   1   1       2802.86       2664.38        25.42 o                         
   2   1   1       1968.55       1868.01        18.26 o                         
   3   1   1        848.45        865.38         8.42 o                         
   4   1   1        201.73        198.03         3.09 o                         
   5   1   1        112.50        113.56         2.77 o                         
   6   1   1         70.01         65.72         2.89 o                         
  -6   2   1        354.96        357.71         6.61 o                         
  -5   2   1        164.78        169.02         3.03 o                         
  -4   2   1        309.28        305.33         4.31 o                         
  -3   2   1       1641.28       1694.58        14.71 o                         
  -2   2   1        276.20        277.22         2.85 o                         
  -1   2   1        376.28        377.88         3.79 o                         
   0   2   1        410.20        420.17         3.43 o                         
   1   2   1         25.91         29.71         1.55 o                         
   2   2   1         79.64         79.97         1.91 o                         
   3   2   1        217.04        202.24         2.61 o                         
   4   2   1        256.23        241.18         5.29 o                         
   5   2   1        446.78        450.80         7.34 o                         
   6   2   1        291.36        283.98         5.33 o                         
  -6   3   1          0.80          0.30         1.02 o                         
  -5   3   1        341.01        337.66         7.98 o                         
  -4   3   1        453.93        447.30         8.34 o                         
  -3   3   1         87.36         75.24         1.29 o                         
  -2   3   1        647.05        665.90         6.10 o                         
  -1   3   1       1665.20       1691.01        16.47 o                         
   0   3   1       1092.82       1081.43         8.40 o                         
   1   3   1       1967.05       1976.76        15.04 o                         
   2   3   1          2.01          3.83         0.92 o                         
   3   3   1        909.27        953.94        10.36 o                         
   4   3   1        223.73        216.16         3.86 o                         
   5   3   1        194.44        200.52         4.02 o                         
   6   3   1         89.21         86.06         6.14 o                         
  -6   4   1        106.52        101.56         3.00 o                         
  -5   4   1         65.13         69.78         2.13 o                         
  -4   4   1        270.17        274.32         4.03 o                         
  -3   4   1       1265.94       1274.58        13.22 o                         
  -2   4   1        751.22        763.45        15.00 o                         
  -1   4   1         26.47         47.86         1.20 o                         
   0   4   1        758.59        726.50         6.28 o                         
   1   4   1        415.53        414.25         3.57 o                         
   2   4   1        830.74        849.65         7.17 o                         
   3   4   1          9.51         13.42         0.90 o                         
   4   4   1          6.61          8.77         1.04 o                         
   5   4   1        318.16        326.59         5.69 o                         
   6   4   1         92.62         92.50         3.18 o                         
  -6   5   1          6.61          6.39         1.28 o                         
  -5   5   1          2.51          2.51         0.88 o                         
  -4   5   1          1.18          1.11         0.68 o                         
  -3   5   1        105.52        100.64         2.14 o                         
  -2   5   1        251.50        242.12         3.39 o                         
  -1   5   1         17.12         16.79         0.92 o                         
   0   5   1        352.52        369.73         3.73 o                         
   1   5   1       1640.34       1637.28        11.74 o                         
   2   5   1        753.40        746.57         6.63 o                         
   3   5   1         57.01         58.32         1.62 o                         
   4   5   1        440.10        442.18         8.40 o                         
   5   5   1          8.39          7.71         1.25 o                         
  -5   6   1          1.50          2.16         0.96 o                         
  -4   6   1        293.48        294.73         5.12 o                         
  -3   6   1          8.97          9.54         1.20 o                         
  -2   6   1        167.25        169.24         2.83 o                         
  -1   6   1        278.36        277.35         3.59 o                         
   0   6   1         90.99         95.68         1.56 o                         
   1   6   1         98.87         93.92         1.44 o                         
   2   6   1         50.91         48.75         1.20 o                         
   3   6   1         64.89         70.03         1.94 o                         
   4   6   1        175.92        174.09         8.19 o                         
   5   6   1        130.48        122.65         6.07 o                         
  -5   7   1        150.33        155.25         4.03 o                         
  -4   7   1         43.95         52.00         5.22 o                         
  -3   7   1        922.41        876.69        11.30 o                         
  -2   7   1         13.56         20.30         1.39 o                         
  -1   7   1         31.84         25.82         1.20 o                         
   0   7   1        923.28        904.89         9.24 o                         
   1   7   1         10.52         13.19         0.70 o                         
   2   7   1         63.37         66.98         1.49 o                         
   3   7   1         14.57         15.53         1.04 o                         
   4   7   1        369.44        371.37         6.44 o                         
  -4   8   1        327.93        323.97         8.61 o                         
  -3   8   1         65.97         67.93         3.09 o                         
  -2   8   1         84.04         89.64         3.39 o                         
  -1   8   1        143.94        151.63        10.30 o                         
   0   8   1        231.99        242.75         3.88 o                         
   1   8   1        251.65        268.87         4.02 o                         
   2   8   1          7.36          5.99         0.94 o                         
   3   8   1        133.02        135.33         3.49 o                         
  -3   9   1        158.87        160.52         6.89 o                         
  -2   9   1         98.33         95.65         5.14 o                         
  -1   9   1        158.67        137.86         7.20 o                         
   0   9   1        281.91        277.50         5.99 o                         
   1   9   1        361.30        377.12         7.23 o                         
   2   9   1         10.22         14.89         2.26 o                         
  -2  10   1          7.49          9.85         2.74 o                         
  -1  10   1         65.32         74.51         5.44 o                         
   0  10   1        106.42         98.67         5.43 o                         
   1  10   1         65.18         67.73         7.34 o                         
  -1 -10   2        145.95        132.33         3.68 o                         
   0 -10   2          4.69          6.22         1.20 o                         
   1 -10   2         47.53         40.32         2.44 o                         
   2 -10   2         33.66         42.36         4.73 o                         
  -3  -9   2        111.70        111.95         3.53 o                         
  -2  -9   2         75.91         79.71         2.75 o                         
  -1  -9   2        179.51        184.96         4.45 o                         
   0  -9   2        194.04        201.61         5.79 o                         
   1  -9   2        158.88        152.79         3.79 o                         
   2  -9   2        127.46        117.43         3.42 o                         
   3  -9   2         84.05         77.93         6.56 o                         
  -4  -8   2          6.14          6.51         1.24 o                         
  -3  -8   2          2.20          2.29         1.13 o                         
  -2  -8   2        415.46        405.16         5.63 o                         
  -1  -8   2        114.34        107.60         2.44 o                         
   0  -8   2        426.39        434.03         6.19 o                         
   1  -8   2         63.56         64.94         3.74 o                         
   2  -8   2        460.55        457.58         8.19 o                         
   3  -8   2        175.59        171.43         4.57 o                         
   4  -8   2          0.75          1.37         2.05 o                         
  -4  -7   2        126.13        136.73         3.13 o                         
  -3  -7   2        163.28        153.86         3.07 o                         
  -2  -7   2         75.46         76.09         1.79 o                         
  -1  -7   2         58.76         58.10         1.64 o                         
   0  -7   2        103.28        110.23         5.64 o                         
   1  -7   2        771.00        763.59         9.20 o                         
   2  -7   2         65.50         64.27         2.56 o                         
   3  -7   2         28.19         30.08         2.10 o                         
   4  -7   2        388.96        374.29         7.22 o                         
   5  -7   2         67.64         68.03         6.42 o                         
  -5  -6   2         24.71         27.80         1.93 o                         
  -4  -6   2        423.46        424.42         8.12 o                         
  -3  -6   2         97.03         93.32         1.99 o                         
  -2  -6   2        449.07        443.31         5.05 o                         
  -1  -6   2         71.99         73.91         3.03 o                         
   0  -6   2         43.08         48.26         1.00 o                         
   1  -6   2        373.43        389.60         5.51 o                         
   2  -6   2        518.36        511.46         6.41 o                         
   3  -6   2         58.53         69.19         2.17 o                         
   4  -6   2         23.57         24.09         3.60 o                         
   5  -6   2        365.60        377.61         7.13 o                         
  -5  -5   2          1.38          1.44         0.94 o                         
  -4  -5   2         33.33         26.15         1.44 o                         
  -3  -5   2       1105.25       1065.02        10.31 o                         
  -2  -5   2       1090.36       1096.31         9.57 o                         
  -1  -5   2         81.14         68.66         1.25 o                         
   0  -5   2        534.04        523.66         7.07 o                         
   1  -5   2        471.73        528.99        12.23 o                         
   2  -5   2        609.29        612.02         7.13 o                         
   3  -5   2          1.22          1.63         1.27 o                         
   4  -5   2          1.75          1.32         0.73 o                         
   5  -5   2         25.65         29.16         2.26 o                         
   6  -5   2         18.94         18.19         1.86 o                         
  -6  -4   2        119.75        118.22         7.90 o                         
  -5  -4   2         17.56         18.07         2.96 o                         
  -4  -4   2         51.30         47.60         3.03 o                         
  -3  -4   2        368.98        370.91         4.34 o                         
  -2  -4   2          2.17          4.77         0.71 o                         
  -1  -4   2       1313.17       1293.59        10.81 o                         
   0  -4   2        150.39        141.82         1.60 o                         
   1  -4   2        918.04        948.55        10.48 o                         
   2  -4   2          8.24          3.70         1.34 o                         
   3  -4   2         28.77         36.12         2.40 o                         
   4  -4   2        543.19        534.66         6.53 o                         
   5  -4   2        151.02        157.39         3.39 o                         
   6  -4   2          1.12          0.86         1.12 o                         
  -6  -3   2        132.48        132.95         3.55 o                         
  -5  -3   2         53.29         58.94         2.10 o                         
  -4  -3   2          6.12          6.81         0.70 o                         
  -3  -3   2        949.72        953.07         9.01 o                         
  -2  -3   2        560.62        589.86         5.67 o                         
  -1  -3   2         38.80         30.23         0.99 o                         
   0  -3   2       2922.83       2919.65        21.74 o                         
   1  -3   2       2562.68       2634.72        25.60 o                         
   2  -3   2        507.99        495.03         5.24 o                         
   3  -3   2        252.05        257.95         3.22 o                         
   4  -3   2         74.28         69.45         1.56 o                         
   5  -3   2        309.55        308.12        10.52 o                         
   6  -3   2         65.46         67.03         2.89 o                         
  -6  -2   2         31.08         32.23         1.98 o                         
  -5  -2   2       1042.10        999.39        15.56 o                         
  -4  -2   2        669.63        636.46         7.13 o                         
  -3  -2   2       1254.14       1222.18        11.90 o                         
  -2  -2   2          1.70          4.31         0.40 o                         
  -1  -2   2        272.80        246.07         2.45 o                         
   0  -2   2        155.96        164.41         1.99 o                         
   1  -2   2       2717.00       2713.46        27.56 o                         
   2  -2   2        114.91        132.34         4.52 o                         
   3  -2   2        699.21        704.86         7.07 o                         
   4  -2   2        983.37       1015.64        10.07 o                         
   5  -2   2        261.06        248.78         3.88 o                         
   6  -2   2         88.92         96.39         5.01 o                         
  -6  -1   2         51.76         54.22         2.37 o                         
  -5  -1   2         26.39         30.41         3.03 o                         
  -4  -1   2       1224.18       1217.80        12.07 o                         
  -3  -1   2        784.01        787.63         7.35 o                         
  -2  -1   2        147.26        146.49         3.11 o                         
  -1  -1   2       3160.36       3131.54        25.87 o                         
   0  -1   2        998.54        937.21         8.62 o                         
   1  -1   2       3530.98       3544.10        70.44 o                         
   2  -1   2       2096.28       2102.82        20.39 o                         
   3  -1   2         54.12         52.88         2.12 o                         
   4  -1   2        107.97        104.63         2.07 o                         
   5  -1   2        116.35        114.45         2.43 o                         
   6  -1   2         31.58         31.69         2.40 o                         
  -6   0   2         20.06         20.50         1.62 o                         
  -5   0   2          1.64          2.96         0.73 o                         
  -4   0   2          4.51          6.35         0.78 o                         
  -3   0   2       2279.29       2290.26        18.61 o                         
  -2   0   2       1694.47       1711.45        14.75 o                         
  -1   0   2       1467.48       1395.72        22.74 o                         
   0   0   2        275.09        259.42         2.54 o                         
   1   0   2        985.30       1006.20         9.86 o                         
   2   0   2        576.25        556.00         5.91 o                         
   3   0   2         67.23         74.71         1.98 o                         
   4   0   2        186.64        183.05         8.33 o                         
   5   0   2         55.18         56.61         3.17 o                         
   6   0   2        269.69        277.75        12.07 o                         
  -6   1   2         53.80         53.99         2.54 o                         
  -5   1   2        176.64        174.73         3.12 o                         
  -4   1   2        154.00        155.55         2.41 o                         
  -3   1   2        289.26        351.27         6.14 o                         
  -2   1   2       1768.65       1903.84        15.31 o                         
  -1   1   2         79.08         81.78         2.54 o                         
   0   1   2       2383.85       2349.87        35.20 o                         
   1   1   2        698.77        750.57         6.97 o                         
   2   1   2       1108.44       1056.61        11.92 o                         
   3   1   2       1578.14       1601.37        16.21 o                         
   4   1   2         32.76         31.57         1.29 o                         
   5   1   2        347.34        359.60         5.66 o                         
   6   1   2          0.82          0.67         1.34 o                         
  -6   2   2        344.10        347.85         6.55 o                         
  -5   2   2        163.70        168.10         3.34 o                         
  -4   2   2          6.99          6.57         0.57 o                         
  -3   2   2        222.02        211.98         4.38 o                         
  -1   2   2        199.13        213.41         2.33 o                         
   0   2   2         81.20         85.39         1.14 o                         
   1   2   2       1703.40       1696.45        15.34 o                         
   2   2   2       1157.49       1187.93        12.09 o                         
   3   2   2          8.61         10.63         0.74 o                         
   4   2   2        450.51        458.89         8.76 o                         
   5   2   2         97.46         93.63         2.56 o                         
   6   2   2        189.46        183.87         4.10 o                         
  -6   3   2        100.72        104.98         2.97 o                         
  -5   3   2        222.30        219.91         3.68 o                         
  -4   3   2        759.70        770.71         8.74 o                         
  -3   3   2        490.22        489.02         9.40 o                         
  -2   3   2        923.06        910.79        13.31 o                         
  -1   3   2          8.02          7.99         0.47 o                         
   0   3   2          8.51          6.92         0.40 o                         
   1   3   2        755.54        758.67         6.49 o                         
   2   3   2        303.86        301.00         3.19 o                         
   3   3   2         68.84         96.17         4.02 o                         
   4   3   2        112.41        115.58         2.43 o                         
   5   3   2        111.51        105.52         2.82 o                         
   6   3   2         89.75         88.26         4.02 o                         
  -6   4   2         32.68         41.33         2.16 o                         
  -5   4   2          5.59          6.85         2.33 o                         
  -4   4   2        160.84        175.45         4.66 o                         
  -3   4   2        537.99        524.90         6.19 o                         
  -2   4   2       1973.32       2058.40        22.46 o                         
  -1   4   2         66.41         66.22         1.69 o                         
   0   4   2       1393.32       1440.10        11.83 o                         
   1   4   2        709.43        749.30         5.95 o                         
   2   4   2        721.72        730.56         7.00 o                         
   3   4   2         99.18        103.60         2.13 o                         
   4   4   2         17.21         20.47         1.41 o                         
   5   4   2        221.58        216.14         4.39 o                         
   6   4   2         30.14         29.33         2.03 o                         
  -6   5   2         67.97         71.51         3.18 o                         
  -5   5   2          5.00          2.76         0.88 o                         
  -4   5   2         72.89         76.28         2.03 o                         
  -3   5   2       2344.24       2290.79        48.23 o                         
  -2   5   2        102.47         90.93         1.74 o                         
  -1   5   2        570.75        564.72         5.96 o                         
   1   5   2       1210.39       1284.55        10.41 o                         
   2   5   2        212.50        200.46         3.11 o                         
   3   5   2         22.38         23.37         1.22 o                         
   4   5   2        365.19        373.58         6.03 o                         
   5   5   2        118.82        116.49         3.26 o                         
  -5   6   2         19.01         18.72         1.62 o                         
  -4   6   2          8.91          7.93         1.04 o                         
  -3   6   2          1.61          2.26         0.70 o                         
  -2   6   2        117.65        123.70         4.52 o                         
  -1   6   2          9.85          8.99         1.83 o                         
   0   6   2        778.71        764.76         6.95 o                         
   1   6   2        342.12        339.05         3.39 o                         
   2   6   2        402.38        408.32         4.46 o                         
   3   6   2        778.73        810.07        10.49 o                         
   4   6   2         89.52         94.19         2.82 o                         
   5   6   2        141.73        142.78         3.76 o                         
  -5   7   2        101.96        104.77         4.54 o                         
  -4   7   2        117.03        117.22         3.74 o                         
  -3   7   2        172.25        171.78         4.32 o                         
  -2   7   2         91.34         98.69         2.79 o                         
  -1   7   2         31.06         28.65         1.54 o                         
   0   7   2        105.60        100.39         2.44 o                         
   1   7   2        862.87        843.21         7.99 o                         
   2   7   2        209.14        204.92         3.63 o                         
   3   7   2         68.32         74.45         3.09 o                         
   4   7   2        115.76        115.87         6.63 o                         
  -4   8   2        200.82        188.47         5.90 o                         
  -3   8   2        208.09        203.51         5.68 o                         
  -2   8   2          1.10          2.15         1.25 o                         
  -1   8   2        128.03        138.11         3.53 o                         
   0   8   2         96.79        100.51         2.64 o                         
   1   8   2         47.79         50.18         2.33 o                         
   2   8   2        100.60        105.72         6.49 o                         
   3   8   2          2.34          2.17         1.27 o                         
  -3   9   2        109.12        110.02         5.93 o                         
  -2   9   2        134.61        134.14         4.55 o                         
  -1   9   2         72.94         75.77         3.95 o                         
   0   9   2         56.06         66.20         5.01 o                         
   1   9   2         50.27         47.68         2.44 o                         
   2   9   2         42.93         44.31         2.68 o                         
  -1  10   2         61.00         55.86         4.79 o                         
   0  10   2        118.07        119.87         6.14 o                         
  -1 -10   3         49.69         52.11         2.63 o                         
   0 -10   3         49.14         41.16         2.79 o                         
   1 -10   3          0.77          0.44         2.47 o                         
   2 -10   3        128.99        125.17         9.31 o                         
  -3  -9   3         35.40         38.62         2.44 o                         
  -2  -9   3        211.67        204.70         5.86 o                         
  -1  -9   3        136.63        150.89         4.30 o                         
   0  -9   3         63.55         57.34         5.57 o                         
   1  -9   3        339.03        345.01         6.20 o                         
   2  -9   3          2.28          2.48         1.76 o                         
   3  -9   3         17.37         20.62         1.93 o                         
  -4  -8   3         13.66         13.51         1.54 o                         
  -3  -8   3         28.82         32.00         2.13 o                         
  -2  -8   3        181.82        191.21         3.76 o                         
  -1  -8   3          3.58          4.20         0.91 o                         
   0  -8   3          3.66          2.91         0.85 o                         
   1  -8   3        115.45        131.98         4.80 o                         
   2  -8   3        757.51        708.99        10.01 o                         
   3  -8   3        124.63        135.73         4.08 o                         
   4  -8   3          1.83         -0.14         1.27 o                         
  -4  -7   3         25.20         20.59         1.64 o                         
  -3  -7   3        432.83        427.06         5.80 o                         
  -2  -7   3        200.36        195.51         3.88 o                         
  -1  -7   3        393.65        393.08         5.14 o                         
   0  -7   3         14.56         15.64         1.15 o                         
   1  -7   3        491.63        501.21         6.74 o                         
   2  -7   3        416.25        411.19         7.25 o                         
   3  -7   3         77.78         82.17         2.99 o                         
   4  -7   3        104.05        105.67         7.62 o                         
   5  -7   3         23.77         29.92         2.92 o                         
  -5  -6   3         80.60         77.40         6.21 o                         
  -4  -6   3        175.58        174.64         3.43 o                         
  -3  -6   3        187.94        199.45         5.50 o                         
  -2  -6   3        459.90        445.01         5.07 o                         
  -1  -6   3        437.48        447.00         9.68 o                         
   0  -6   3        242.24        235.61         3.70 o                         
   1  -6   3         30.42         26.77         1.28 o                         
   2  -6   3         93.24         93.14         2.42 o                         
   3  -6   3         62.30         62.93         2.42 o                         
   4  -6   3        191.42        196.94         4.50 o                         
   5  -6   3        305.09        319.80        11.58 o                         
  -5  -5   3        124.50        122.77         3.17 o                         
  -4  -5   3          1.06          1.41         1.13 o                         
  -3  -5   3        845.03        811.67         8.71 o                         
  -2  -5   3        615.63        621.50         6.40 o                         
  -1  -5   3         77.62         75.48         1.35 o                         
   0  -5   3        260.18        267.71         5.08 o                         
   1  -5   3       1402.44       1466.40        32.12 o                         
   2  -5   3         58.68         63.18         1.56 o                         
   3  -5   3         50.45         46.49         2.26 o                         
   4  -5   3         27.43         31.80         1.66 o                         
   5  -5   3        293.23        283.75         6.42 o                         
   6  -5   3        188.44        183.62         5.32 o                         
  -6  -4   3          5.02          4.05         1.25 o                         
  -5  -4   3         32.88         32.21         1.83 o                         
  -4  -4   3         91.33         92.64         2.19 o                         
  -3  -4   3        226.75        222.09         3.24 o                         
  -2  -4   3         41.74         31.70         1.04 o                         
  -1  -4   3        182.99        191.93         2.39 o                         
   0  -4   3       1646.24       1686.32        16.63 o                         
   1  -4   3       1514.54       1503.37        24.28 o                         
   2  -4   3       1087.32       1170.73        11.14 o                         
   3  -4   3         37.76         33.92         1.28 o                         
   4  -4   3        146.32        162.50         3.03 o                         
   5  -4   3         39.88         32.82         1.99 o                         
   6  -4   3          0.98          0.15         1.08 o                         
  -6  -3   3        109.24        114.01         3.39 o                         
  -5  -3   3          8.51          8.01         1.27 o                         
  -4  -3   3        401.51        386.57         4.95 o                         
  -3  -3   3         19.62         19.15         0.94 o                         
  -2  -3   3        365.76        334.87         3.70 o                         
   0  -3   3          2.88          2.86         0.26 o                         
   1  -3   3        951.73        972.50         8.62 o                         
   2  -3   3        719.62        709.77         6.56 o                         
   3  -3   3        515.82        501.91         5.41 o                         
   4  -3   3        126.17        128.28         2.17 o                         
   5  -3   3         33.58         32.44         2.47 o                         
   6  -3   3        153.85        156.58         3.98 o                         
  -6  -2   3        117.62        122.63         3.34 o                         
  -5  -2   3         45.37         44.33         4.09 o                         
  -4  -2   3        149.83        139.68         2.44 o                         
  -3  -2   3        439.43        449.78         4.40 o                         
  -2  -2   3       1129.57       1213.26        10.77 o                         
  -1  -2   3       1254.00       1187.44         9.67 o                         
   0  -2   3         95.90        109.60         1.51 o                         
   1  -2   3        274.65        281.82         2.92 o                         
   2  -2   3        506.79        483.90         5.16 o                         
   3  -2   3        320.25        327.57         8.26 o                         
   4  -2   3        225.59        219.47         3.29 o                         
   5  -2   3         58.47         61.43         2.96 o                         
   6  -2   3         24.69         24.70         1.52 o                         
  -6  -1   3        214.91        206.35         4.33 o                         
  -5  -1   3       1018.95       1018.72        10.80 o                         
  -4  -1   3        214.23        214.29         3.12 o                         
  -3  -1   3        631.67        629.05         5.77 o                         
  -2  -1   3       1611.97       1612.39        13.05 o                         
  -1  -1   3        517.70        519.20         4.75 o                         
   0  -1   3       3190.77       3338.00        29.77 o                         
   1  -1   3      12320.96      11835.08       421.68 o                         
   2  -1   3        753.01        753.25        12.11 o                         
   3  -1   3        224.89        228.64         2.85 o                         
   4  -1   3        145.30        138.41         2.43 o                         
   5  -1   3        305.54        318.09         4.58 o                         
   6  -1   3         77.17         78.10         2.50 o                         
  -6   0   3        127.00        126.58         5.01 o                         
  -5   0   3         60.13         61.69         3.10 o                         
  -4   0   3        147.35        143.62         2.23 o                         
  -3   0   3          1.86          3.07         0.34 o                         
  -2   0   3       1721.47       1685.66        13.55 o                         
  -1   0   3       1402.19       1431.57        15.11 o                         
   0   0   3       1221.16       1217.20         9.81 o                         
   2   0   3        358.35        345.04         3.99 o                         
   3   0   3        185.88        182.90         2.37 o                         
   4   0   3         32.35         34.70         1.25 o                         
   5   0   3         60.87         64.47         1.93 o                         
   6   0   3        165.74        163.01         3.71 o                         
  -6   1   3         72.13         71.16         2.91 o                         
  -5   1   3        162.07        151.30         6.14 o                         
  -4   1   3        273.94        283.57         4.14 o                         
  -3   1   3        372.57        377.98         6.64 o                         
  -2   1   3       1204.95       1222.41        10.69 o                         
  -1   1   3        775.46        769.63         6.38 o                         
   0   1   3        407.13        436.37         6.51 o                         
   1   1   3       1556.56       1510.91        12.75 o                         
   2   1   3       3378.06       3494.67        31.00 o                         
   3   1   3         10.59          9.76         0.64 o                         
   4   1   3          4.89          6.79         2.26 o                         
   5   1   3        100.78        100.77         2.82 o                         
   6   1   3        224.92        215.89         4.41 o                         
  -6   2   3         69.06         78.67         3.46 o                         
  -5   2   3        232.16        226.52         4.12 o                         
  -4   2   3         49.08         53.56         1.40 o                         
  -3   2   3        947.65        948.38         8.71 o                         
  -2   2   3       1215.69       1188.29        15.18 o                         
  -1   2   3          2.37          2.60         0.23 o                         
   0   2   3        325.59        317.73         6.43 o                         
   1   2   3       1539.37       1522.53        12.93 o                         
   2   2   3       2557.38       2567.49        26.89 o                         
   3   2   3        684.43        694.52         8.49 o                         
   4   2   3        111.13        113.51         2.33 o                         
   5   2   3        300.22        298.36         5.07 o                         
   6   2   3         64.39         69.85         4.16 o                         
  -6   3   3        279.38        287.30         5.27 o                         
  -5   3   3         14.72         11.77         1.17 o                         
  -4   3   3        317.44        304.53         4.28 o                         
  -3   3   3       1123.68       1114.72        10.81 o                         
  -2   3   3        450.96        444.43         7.70 o                         
  -1   3   3        793.65        770.31         7.91 o                         
   1   3   3        835.04        920.08         7.74 o                         
   2   3   3         91.32         94.30         2.12 o                         
   3   3   3         60.94         61.38         2.19 o                         
   4   3   3        333.06        339.84         5.01 o                         
   5   3   3        301.64        294.36         5.17 o                         
   6   3   3         32.53         31.91         2.03 o                         
  -6   4   3        117.75        121.56         3.26 o                         
  -5   4   3        279.83        278.57         4.48 o                         
  -4   4   3         52.16         51.44         2.61 o                         
  -3   4   3        374.98        367.53         4.74 o                         
  -2   4   3        743.81        771.66        14.29 o                         
  -1   4   3        324.49        317.43         3.63 o                         
   0   4   3        582.07        588.55         5.30 o                         
   1   4   3         99.72         87.82         1.24 o                         
   2   4   3         51.08         46.20         1.34 o                         
   3   4   3        163.72        172.56         6.00 o                         
   4   4   3          8.90          7.60         0.98 o                         
   5   4   3        100.00        106.26         3.53 o                         
  -6   5   3         23.70         20.96         2.14 o                         
  -5   5   3         12.86         13.95         1.32 o                         
  -4   5   3         54.09         55.25         2.33 o                         
  -3   5   3         66.00         72.70         1.84 o                         
  -2   5   3        131.61        131.25         5.72 o                         
  -1   5   3         65.07         62.36         1.76 o                         
   0   5   3       1099.38       1152.32        13.74 o                         
   1   5   3       2170.25       2245.53        18.33 o                         
   2   5   3          4.87          5.45         0.54 o                         
   3   5   3         12.04         11.88         0.98 o                         
   4   5   3         39.99         44.22         2.03 o                         
   5   5   3        199.63        197.33         4.33 o                         
  -5   6   3         24.50         25.75         4.09 o                         
  -4   6   3        390.86        363.55        10.80 o                         
  -3   6   3        497.79        488.30         7.87 o                         
  -2   6   3         86.33         92.29         2.35 o                         
  -1   6   3         61.52         56.17         1.70 o                         
   0   6   3        200.44        198.24         3.49 o                         
   1   6   3        336.80        327.33         5.37 o                         
   2   6   3        346.62        333.44         8.47 o                         
   3   6   3          1.07          0.50         1.27 o                         
   4   6   3        101.52        104.99         5.36 o                         
   5   6   3          4.69          5.49         1.94 o                         
  -5   7   3         60.84         59.54         3.99 o                         
  -4   7   3        114.86        117.93         5.43 o                         
  -3   7   3        128.89        127.01         3.51 o                         
  -2   7   3        195.91        196.99         3.92 o                         
  -1   7   3         34.81         37.97         2.05 o                         
   0   7   3          5.99          4.39         0.84 o                         
   1   7   3        233.81        229.36         6.14 o                         
   2   7   3        429.58        414.98         5.93 o                         
   3   7   3        369.40        367.18        14.40 o                         
   4   7   3        124.07        115.08         4.03 o                         
  -4   8   3         92.73         92.67         4.52 o                         
  -3   8   3        274.01        273.46         6.90 o                         
  -2   8   3        258.87        250.88         6.28 o                         
  -1   8   3        152.46        147.66         3.76 o                         
   0   8   3        648.58        623.96         8.56 o                         
   1   8   3         39.30         38.77         6.56 o                         
   2   8   3        135.46        144.41         3.49 o                         
   3   8   3         31.66         29.36         2.03 o                         
  -3   9   3         11.00         12.16         2.54 o                         
  -2   9   3        177.44        177.56         9.03 o                         
  -1   9   3        164.79        170.04         4.80 o                         
   0   9   3         37.34         43.87         2.61 o                         
   1   9   3        120.86        115.75         3.60 o                         
   2   9   3         73.86         74.39         3.15 o                         
  -1 -10   4        109.74        109.81         3.52 o                         
   0 -10   4         50.26         55.32         5.86 o                         
   1 -10   4         39.70         41.56         2.53 o                         
   2 -10   4        120.90        126.28         4.52 o                         
  -2  -9   4         74.28         72.07         2.73 o                         
  -1  -9   4        336.98        331.56         7.34 o                         
   0  -9   4          3.56          4.05         1.04 o                         
   1  -9   4        262.97        244.67         5.04 o                         
   2  -9   4        145.40        149.52         4.00 o                         
   3  -9   4         32.81         29.34         2.23 o                         
  -3  -8   4        110.37        110.15         7.06 o                         
  -2  -8   4        161.43        174.83         3.66 o                         
  -1  -8   4        180.58        162.96         6.00 o                         
   0  -8   4        403.48        435.08        14.55 o                         
   1  -8   4         34.20         28.83         1.69 o                         
   2  -8   4        356.46        369.29        10.66 o                         
   3  -8   4         67.69         62.00         2.85 o                         
   4  -8   4          9.50         11.18         1.51 o                         
  -4  -7   4         21.65         20.02         2.26 o                         
  -3  -7   4         48.09         50.18         2.89 o                         
  -2  -7   4        299.11        299.59         4.85 o                         
  -1  -7   4         65.94         68.72         2.03 o                         
   0  -7   4         55.23         49.97         4.30 o                         
   1  -7   4        267.24        246.77         6.56 o                         
   2  -7   4        131.22        138.58         3.25 o                         
   3  -7   4        192.04        191.74         4.59 o                         
   4  -7   4         39.08         39.49         2.51 o                         
   5  -7   4        258.66        243.16         5.82 o                         
  -5  -6   4         40.75         46.54         2.69 o                         
  -4  -6   4         66.50         76.52         2.89 o                         
  -3  -6   4        127.83        138.67         2.97 o                         
  -2  -6   4         96.12         95.44         2.09 o                         
  -1  -6   4        428.82        406.21         8.33 o                         
   0  -6   4        277.88        275.14         4.17 o                         
   1  -6   4         38.86         37.18         1.56 o                         
   2  -6   4        350.00        378.52         5.41 o                         
   3  -6   4         28.42         27.28         1.67 o                         
   4  -6   4        174.37        164.73         8.40 o                         
   5  -6   4          1.97          2.59         2.19 o                         
  -5  -5   4        163.55        168.16         6.00 o                         
  -4  -5   4        256.92        237.56         3.63 o                         
  -3  -5   4         52.74         56.86         1.64 o                         
  -2  -5   4       1304.74       1335.61        13.67 o                         
  -1  -5   4         21.33         14.87         0.81 o                         
   0  -5   4        267.07        253.98         3.77 o                         
   1  -5   4        534.05        530.74         6.53 o                         
   2  -5   4          3.37          4.75         0.70 o                         
   3  -5   4        108.58        112.59         2.70 o                         
   4  -5   4         15.32         16.17         1.32 o                         
   5  -5   4         94.69         95.85         3.74 o                         
   6  -5   4         67.04         63.13         3.59 o                         
  -6  -4   4         60.46         65.02         2.89 o                         
  -5  -4   4         14.51         16.77         2.12 o                         
  -4  -4   4        335.73        330.78         4.34 o                         
  -3  -4   4        223.38        208.16         3.09 o                         
  -2  -4   4        628.90        628.38         7.28 o                         
  -1  -4   4       1057.40       1091.06         9.32 o                         
   0  -4   4        871.66        893.34         8.31 o                         
   1  -4   4        422.09        452.27         5.09 o                         
   2  -4   4        945.38        906.49         9.03 o                         
   3  -4   4        147.49        149.50         2.61 o                         
   4  -4   4        120.61        110.14         2.32 o                         
   5  -4   4         52.17         60.49         2.19 o                         
   6  -4   4          8.78          7.17         1.98 o                         
  -6  -3   4         98.39         93.09         7.34 o                         
  -5  -3   4        452.27        439.33         6.38 o                         
  -4  -3   4          1.15          2.23         0.74 o                         
  -3  -3   4        503.65        484.03         5.23 o                         
  -2  -3   4          3.04          3.03         0.42 o                         
  -1  -3   4       2015.31       2015.75        16.28 o                         
   0  -3   4        534.53        512.99         5.59 o                         
   1  -3   4         18.45         20.60         0.92 o                         
   2  -3   4       1792.10       1720.36        21.39 o                         
   3  -3   4        961.96       1009.49         9.85 o                         
   4  -3   4        395.35        392.10         5.12 o                         
   5  -3   4         21.74         27.23         1.59 o                         
   6  -3   4        114.08        115.68         4.59 o                         
  -6  -2   4        130.79        131.29         4.80 o                         
  -5  -2   4        167.09        174.05         3.15 o                         
  -4  -2   4        352.40        346.88         4.28 o                         
  -3  -2   4          1.47          2.34         0.42 o                         
  -2  -2   4        895.46        887.75         8.20 o                         
  -1  -2   4          1.70          4.10         0.30 o                         
   0  -2   4         19.09         20.30         1.41 o                         
   1  -2   4        946.83       1050.09         9.23 o                         
   2  -2   4        230.82        215.77         3.46 o                         
   3  -2   4        996.55       1001.77        20.10 o                         
   4  -2   4         27.19         27.27         1.76 o                         
   5  -2   4        328.45        326.18        13.20 o                         
   6  -2   4        120.74        126.53         3.21 o                         
  -6  -1   4          3.34          4.29         1.09 o                         
  -5  -1   4        370.18        360.55         4.89 o                         
  -4  -1   4         33.98         35.66         1.41 o                         
  -3  -1   4        156.24        175.47         2.37 o                         
  -2  -1   4        433.08        410.36         4.09 o                         
  -1  -1   4       3244.53       3204.23        23.79 o                         
   0  -1   4         88.42         83.03         1.02 o                         
   1  -1   4          6.28          6.46         0.49 o                         
   2  -1   4        777.01        823.10        13.88 o                         
   3  -1   4        386.03        388.96         5.86 o                         
   4  -1   4          1.45          2.26         0.57 o                         
   5  -1   4          0.85          3.16         0.74 o                         
   6  -1   4        303.08        300.53         8.89 o                         
  -6   0   4        135.51        144.15         3.96 o                         
  -5   0   4        211.32        216.93         3.70 o                         
  -4   0   4        201.61        210.91         2.93 o                         
  -3   0   4        435.48        430.77         4.48 o                         
  -2   0   4       1214.95       1203.37        12.06 o                         
  -1   0   4       3783.08       3618.68        27.66 o                         
   0   0   4       2377.80       2457.73        18.21 o                         
   1   0   4        191.83        193.62         2.47 o                         
   2   0   4        348.07        340.99         3.43 o                         
   3   0   4          1.83          2.29         0.40 o                         
   4   0   4         14.48         16.95         1.90 o                         
   5   0   4        154.75        155.10         2.97 o                         
   6   0   4         43.01         44.81         2.18 o                         
  -6   1   4         97.34         95.88         2.87 o                         
  -5   1   4          6.79          8.31         0.98 o                         
  -4   1   4          7.53          6.32         0.85 o                         
  -3   1   4        159.98        151.14         1.94 o                         
  -2   1   4        120.47         99.70         1.39 o                         
  -1   1   4        134.99        122.23         1.39 o                         
   0   1   4        323.54        305.56         5.58 o                         
   1   1   4       1460.88       1497.79        11.96 o                         
   2   1   4       2288.07       2281.57        20.57 o                         
   3   1   4        492.19        485.05         5.27 o                         
   4   1   4         76.74         80.59         2.75 o                         
   5   1   4         90.11         88.12         2.27 o                         
   6   1   4         32.27         34.40         2.05 o                         
  -6   2   4        321.60        330.88         5.72 o                         
  -5   2   4        567.68        545.80         7.67 o                         
  -4   2   4          1.19          0.95         0.54 o                         
  -3   2   4        208.55        206.69         2.84 o                         
  -2   2   4       2442.91       2532.21        34.35 o                         
  -1   2   4        206.14        198.84         2.61 o                         
   0   2   4         16.28         28.64         3.17 o                         
   1   2   4        438.48        452.56         3.84 o                         
   2   2   4        295.50        301.86         4.45 o                         
   3   2   4        326.44        333.04         4.42 o                         
   4   2   4          1.73          2.30         0.57 o                         
   5   2   4        164.19        168.83         6.92 o                         
   6   2   4         84.53         84.47         6.14 o                         
  -6   3   4        202.39        220.84         4.49 o                         
  -5   3   4         23.28         29.86         2.47 o                         
  -4   3   4        179.73        166.71         2.69 o                         
  -3   3   4        445.26        431.07         9.18 o                         
  -2   3   4        277.35        264.19         3.15 o                         
  -1   3   4         53.97         52.49         1.13 o                         
   0   3   4       1378.48       1436.67        14.62 o                         
   1   3   4        550.74        577.80         5.19 o                         
   2   3   4        673.97        690.75         7.07 o                         
   3   3   4          5.80          6.98         1.48 o                         
   4   3   4        410.36        420.84         9.25 o                         
   5   3   4        264.99        263.12         4.80 o                         
   6   3   4         37.15         37.38         2.43 o                         
  -6   4   4          8.29          9.92         1.69 o                         
  -5   4   4        185.12        196.54         4.59 o                         
  -4   4   4        293.43        312.15        10.94 o                         
  -3   4   4        517.10        499.51         5.63 o                         
  -2   4   4       1810.60       1848.07        17.10 o                         
  -1   4   4        160.26        154.46         3.03 o                         
   0   4   4        274.86        252.21         2.54 o                         
   1   4   4        504.22        478.63         4.52 o                         
   2   4   4         55.67         60.04         2.82 o                         
   3   4   4         52.73         55.39         1.90 o                         
   4   4   4         94.96         95.87         2.37 o                         
   5   4   4          5.88          7.43         1.41 o                         
  -5   5   4          1.31          5.05         1.83 o                         
  -4   5   4        166.47        164.82         4.38 o                         
  -3   5   4          1.29          1.49         1.02 o                         
  -2   5   4        436.66        419.73         5.85 o                         
  -1   5   4        165.59        160.69         2.99 o                         
   0   5   4        104.46         94.87         2.89 o                         
   1   5   4        307.29        305.82         3.94 o                         
   2   5   4        715.29        707.21         9.54 o                         
   3   5   4        229.06        231.19         4.46 o                         
   4   5   4         98.64         98.80         4.03 o                         
   5   5   4         68.43         62.38         4.87 o                         
  -5   6   4         87.71         89.84         3.75 o                         
  -4   6   4         12.81         14.79         1.71 o                         
  -3   6   4        253.03        254.26         8.89 o                         
  -2   6   4         64.52         63.59         2.34 o                         
  -1   6   4        229.84        227.10         3.93 o                         
   0   6   4        746.79        719.62         9.20 o                         
   1   6   4         10.99          9.28         2.26 o                         
   2   6   4        366.63        351.44         5.17 o                         
   3   6   4         45.92         45.41         2.89 o                         
   4   6   4        176.96        174.99         4.76 o                         
  -4   7   4         91.34         96.06         3.70 o                         
  -3   7   4          0.99          1.78         1.11 o                         
  -2   7   4        517.02        469.73         7.08 o                         
  -1   7   4         77.45         81.03         4.16 o                         
   0   7   4          1.24          2.33         0.80 o                         
   1   7   4        130.80        129.08         3.81 o                         
   2   7   4         17.87         16.90         1.32 o                         
   3   7   4        146.32        152.82         3.43 o                         
   4   7   4          4.31          3.74         1.44 o                         
  -4   8   4        103.95        105.51         5.79 o                         
  -3   8   4         99.89        103.21         4.17 o                         
  -2   8   4         65.81         67.18         3.03 o                         
  -1   8   4        121.82        119.31         3.53 o                         
   0   8   4         13.20         17.04         1.62 o                         
   1   8   4         35.60         40.82         3.53 o                         
   2   8   4         34.04         34.44         2.10 o                         
   3   8   4        102.65         91.87         5.93 o                         
  -2   9   4        191.26        191.33         5.93 o                         
  -1   9   4        244.40        227.49         4.78 o                         
   0   9   4         30.30         27.19         1.90 o                         
   1   9   4        124.24        126.88         3.79 o                         
   0 -10   5         15.40         13.75         2.05 o                         
   1 -10   5          2.25          4.11         1.34 o                         
  -2  -9   5        337.59        354.67         6.00 o                         
  -1  -9   5         91.87        101.06         6.07 o                         
   0  -9   5         73.94         73.89         3.01 o                         
   1  -9   5         25.46         22.61         2.21 o                         
   2  -9   5        161.91        153.58         4.06 o                         
   3  -9   5         24.78         24.21         2.10 o                         
  -3  -8   5          0.78          1.56         1.04 o                         
  -2  -8   5         31.80         30.87         1.86 o                         
  -1  -8   5        369.08        376.56         6.85 o                         
   0  -8   5        210.06        197.30         8.61 o                         
   1  -8   5        233.31        238.19         4.37 o                         
   2  -8   5         34.81         33.39         2.07 o                         
   3  -8   5        209.24        212.90         4.71 o                         
   4  -8   5        100.12         97.05         3.35 o                         
  -4  -7   5        124.75        111.02        10.58 o                         
  -3  -7   5          5.41          6.32         1.17 o                         
  -2  -7   5        216.38        205.14         4.00 o                         
  -1  -7   5         31.46         34.24         1.76 o                         
   0  -7   5        438.19        414.78         6.64 o                         
   1  -7   5        469.51        500.03         6.81 o                         
   2  -7   5        256.10        241.39         4.23 o                         
   3  -7   5         55.75         64.02         2.67 o                         
   4  -7   5         54.04         51.76         2.54 o                         
   5  -7   5        168.73        162.08         5.43 o                         
  -5  -6   5         82.44         80.17         3.29 o                         
  -4  -6   5        213.21        214.13         7.27 o                         
  -3  -6   5        680.00        640.95         8.18 o                         
  -2  -6   5          3.78          2.89         0.80 o                         
  -1  -6   5         59.41         63.24         2.29 o                         
   0  -6   5          5.75          4.09         0.78 o                         
   1  -6   5          2.33          4.54         0.78 o                         
   2  -6   5        199.50        184.50         3.42 o                         
   3  -6   5        137.38        142.48         3.03 o                         
   4  -6   5        194.68        178.03         3.87 o                         
   5  -6   5         61.06         66.01         3.63 o                         
  -5  -5   5         24.87         27.42         2.05 o                         
  -4  -5   5         44.42         47.96         1.84 o                         
  -3  -5   5         61.68         65.62         1.99 o                         
  -2  -5   5        412.05        388.51        13.91 o                         
  -1  -5   5       1396.95       1402.50        12.87 o                         
   0  -5   5         12.53         12.55         1.27 o                         
   1  -5   5        105.22        109.43         2.40 o                         
   2  -5   5        136.40        138.71         2.64 o                         
   3  -5   5        510.36        506.34         6.56 o                         
   4  -5   5         89.50         87.71         3.88 o                         
   5  -5   5          4.26          1.32         1.23 o                         
  -5  -4   5        150.20        153.59         6.00 o                         
  -4  -4   5          5.57          5.59         0.92 o                         
  -3  -4   5        213.41        208.34         3.01 o                         
  -2  -4   5         78.61         74.86         2.89 o                         
  -1  -4   5        396.35        376.63         3.82 o                         
   0  -4   5       1237.59       1214.22        11.02 o                         
   1  -4   5         38.42         42.88         1.17 o                         
   2  -4   5         45.84         40.52         1.35 o                         
   3  -4   5        210.91        193.98         3.36 o                         
   4  -4   5         31.52         34.13         1.98 o                         
   5  -4   5         74.50         70.84         2.62 o                         
   6  -4   5         17.80         21.45         2.16 o                         
  -6  -3   5         16.54         18.87         1.64 o                         
  -5  -3   5        483.17        476.32         6.18 o                         
  -4  -3   5         31.98         31.00         1.34 o                         
  -3  -3   5         46.05         40.03         1.83 o                         
  -2  -3   5        117.78        117.73         1.90 o                         
  -1  -3   5       2337.68       2379.25        20.31 o                         
   0  -3   5       1053.56       1028.40         9.30 o                         
   1  -3   5        486.11        463.76         5.94 o                         
   2  -3   5        251.73        276.10         3.15 o                         
   3  -3   5        909.00        873.11         8.80 o                         
   4  -3   5         65.93         72.48         2.03 o                         
   5  -3   5          7.38          9.23         1.15 o                         
   6  -3   5         71.59         83.56         2.71 o                         
  -6  -2   5        195.44        191.11         4.06 o                         
  -5  -2   5        259.16        254.05         5.01 o                         
  -4  -2   5       1793.52       1740.45        16.99 o                         
  -3  -2   5          2.22          2.19         0.85 o                         
  -2  -2   5        385.83        380.36         3.79 o                         
  -1  -2   5       1065.31       1054.06         8.83 o                         
   0  -2   5        200.10        203.24         2.48 o                         
   1  -2   5        181.14        170.97         1.83 o                         
   2  -2   5        522.73        528.36         4.73 o                         
   3  -2   5        112.03         99.90         2.19 o                         
   4  -2   5        201.90        210.34         3.29 o                         
   5  -2   5        187.88        177.66         3.52 o                         
   6  -2   5        129.55        133.75         3.34 o                         
  -6  -1   5         44.26         46.13         2.61 o                         
  -5  -1   5        301.74        299.54         4.18 o                         
  -4  -1   5        247.63        231.82         3.23 o                         
  -3  -1   5       1191.40       1220.54        11.11 o                         
  -2  -1   5        352.98        344.49         3.24 o                         
  -1  -1   5        396.15        385.18         3.69 o                         
   0  -1   5        105.49        108.41         1.28 o                         
   1  -1   5        232.36        261.80         2.88 o                         
   2  -1   5       1692.44       1727.46        17.33 o                         
   3  -1   5        701.51        720.14         7.90 o                         
   4  -1   5         42.16         43.89         3.17 o                         
   5  -1   5         56.74         55.20         1.90 o                         
   6  -1   5        164.03        163.11         3.68 o                         
  -6   0   5        115.80        124.98         3.42 o                         
  -5   0   5         54.07         55.88         1.93 o                         
  -4   0   5          1.33          1.70         0.63 o                         
  -3   0   5          1.39          2.82         0.99 o                         
  -2   0   5       5638.00       5701.71        88.39 o                         
  -1   0   5       1100.62       1068.44         8.38 o                         
   0   0   5        568.80        554.90         4.52 o                         
   1   0   5          1.72          6.24         1.20 o                         
   2   0   5       2606.54       2642.33        20.85 o                         
   3   0   5        296.45        300.39         6.07 o                         
   4   0   5         10.82         12.83         2.26 o                         
   5   0   5        125.23        126.66         2.87 o                         
   6   0   5         26.19         25.93         3.67 o                         
  -6   1   5        151.28        149.01         3.60 o                         
  -5   1   5          5.51          7.17         0.98 o                         
  -4   1   5         28.30         30.63         1.83 o                         
  -3   1   5        136.51        132.34         1.90 o                         
  -2   1   5        424.61        391.88         3.80 o                         
  -1   1   5       1637.30       1780.75        21.97 o                         
   0   1   5        981.53        969.09        10.70 o                         
   1   1   5        509.82        485.92         4.10 o                         
   2   1   5         16.55         12.89         0.57 o                         
   3   1   5        152.55        154.28         2.30 o                         
   4   1   5        431.45        423.31         5.51 o                         
   5   1   5         33.01         34.14         1.63 o                         
   6   1   5         97.14         98.82         2.99 o                         
  -6   2   5         39.86         38.52         2.14 o                         
  -5   2   5        360.62        356.07         5.72 o                         
  -4   2   5         45.34         48.30         1.59 o                         
  -3   2   5        152.37        161.67         2.23 o                         
  -2   2   5        299.27        279.75         3.10 o                         
  -1   2   5          8.65         13.78         1.13 o                         
   0   2   5        293.40        283.93         3.29 o                         
   1   2   5        475.41        456.38         4.10 o                         
   2   2   5        394.38        410.10         6.71 o                         
   3   2   5        283.87        277.70         3.90 o                         
   4   2   5        215.58        217.64         5.43 o                         
   5   2   5        149.48        150.57         3.09 o                         
   6   2   5         46.57         40.71         6.56 o                         
  -6   3   5        142.83        144.14         4.24 o                         
  -5   3   5        226.78        214.80         5.79 o                         
  -4   3   5        566.11        546.82        16.25 o                         
  -3   3   5        362.84        370.38         7.56 o                         
  -2   3   5        138.88        143.61         2.10 o                         
  -1   3   5          5.45          2.85         0.38 o                         
   0   3   5        176.68        174.27         5.58 o                         
   1   3   5         27.07         22.98         0.70 o                         
   2   3   5        226.27        228.92         4.52 o                         
   3   3   5         21.08         18.45         2.33 o                         
   4   3   5         31.22         30.54         1.46 o                         
   5   3   5         79.84         76.30         6.49 o                         
  -6   4   5         30.67         31.14         3.00 o                         
  -5   4   5         43.08         50.22         8.11 o                         
  -4   4   5        167.81        161.51        16.72 o                         
  -3   4   5        565.48        564.42         7.05 o                         
  -2   4   5         30.74         34.33         1.43 o                         
  -1   4   5       1280.28       1320.21        14.91 o                         
   0   4   5         28.33         28.01         1.02 o                         
   1   4   5        611.97        649.81         6.92 o                         
   2   4   5        119.23        121.06         2.47 o                         
   3   4   5        187.72        179.68         3.73 o                         
   4   4   5        211.74        206.38         6.00 o                         
   5   4   5          0.83          1.10         1.69 o                         
  -5   5   5         40.04         31.43         2.45 o                         
  -4   5   5         38.95         37.61         2.68 o                         
  -3   5   5        341.38        349.99         5.66 o                         
  -2   5   5       1756.91       1711.86        19.45 o                         
  -1   5   5        536.23        516.40         6.96 o                         
   0   5   5        506.73        505.71         6.80 o                         
   1   5   5          1.25          1.82         0.54 o                         
   2   5   5        227.22        229.11         5.01 o                         
   3   5   5        228.44        224.57         4.53 o                         
   4   5   5         34.43         32.76         2.09 o                         
   5   5   5         44.98         43.27         5.43 o                         
  -5   6   5        238.78        250.02         6.06 o                         
  -4   6   5          8.05          5.36         2.54 o                         
  -3   6   5          1.52          0.10         0.94 o                         
  -2   6   5         35.11         36.84         2.00 o                         
  -1   6   5        502.93        470.57         6.99 o                         
   0   6   5        129.76        133.02         2.93 o                         
   1   6   5        234.52        233.59         4.70 o                         
   2   6   5          8.38          8.30         0.98 o                         
   3   6   5        949.07        955.52        11.43 o                         
   4   6   5        185.86        178.22         4.86 o                         
  -4   7   5        155.66        160.64         4.73 o                         
  -3   7   5          1.94          2.09         1.12 o                         
  -2   7   5         25.60         24.36         1.86 o                         
  -1   7   5        478.64        445.59        10.73 o                         
   0   7   5         20.63         21.20         1.50 o                         
   1   7   5         90.75         89.52         2.91 o                         
   2   7   5        302.05        300.92        12.49 o                         
   3   7   5         11.00         11.46         1.32 o                         
  -3   8   5         64.17         54.08         6.28 o                         
  -2   8   5        116.44        121.17         9.53 o                         
  -1   8   5         21.69         19.97         3.74 o                         
   0   8   5         25.10         32.48         2.00 o                         
   1   8   5         46.25         46.53         2.64 o                         
   2   8   5        113.57        123.38         3.86 o                         
  -2   9   5        158.31        150.70         5.57 o                         
  -1   9   5        102.64        119.59         3.80 o                         
   0   9   5         10.85         12.62         1.63 o                         
   1   9   5          1.21          0.94         2.26 o                         
  -2  -9   6         92.93         96.01         3.11 o                         
  -1  -9   6         84.74         90.37         3.02 o                         
   0  -9   6        218.77        215.16         4.84 o                         
   1  -9   6         82.12         84.86         2.88 o                         
   2  -9   6         96.20         93.36         3.21 o                         
   3  -9   6          6.42          5.28         1.83 o                         
  -3  -8   6        130.65        124.29         5.36 o                         
  -2  -8   6          2.00          2.86         0.98 o                         
  -1  -8   6        140.07        140.42         7.48 o                         
   0  -8   6          3.68          4.24         1.11 o                         
   1  -8   6        145.38        145.69         4.09 o                         
   2  -8   6         16.82         18.53         1.51 o                         
   3  -8   6        128.69        125.79         4.37 o                         
   4  -8   6         80.02         84.96         3.42 o                         
  -4  -7   6         80.51         91.44         3.08 o                         
  -3  -7   6          2.46          1.31         1.90 o                         
  -2  -7   6         89.96         88.70         2.74 o                         
  -1  -7   6        118.68        119.29         3.29 o                         
   0  -7   6        202.29        212.03         3.87 o                         
   1  -7   6          7.64          5.00         0.94 o                         
   2  -7   6        206.51        217.63         4.10 o                         
   3  -7   6        215.87        213.83         4.80 o                         
   4  -7   6        124.36        139.48         3.66 o                         
  -4  -6   6         89.19         83.75         2.57 o                         
  -3  -6   6        364.66        367.56         6.99 o                         
  -2  -6   6          1.05          1.26         0.74 o                         
  -1  -6   6        276.92        249.28         4.18 o                         
   0  -6   6        617.78        649.63         7.56 o                         
   1  -6   6         81.33         78.35         2.13 o                         
   2  -6   6          1.12          0.81         0.73 o                         
   3  -6   6        201.37        184.85         3.55 o                         
   4  -6   6        124.99        130.26         3.00 o                         
   5  -6   6         85.18         76.73         3.65 o                         
  -5  -5   6        245.69        250.33         5.38 o                         
  -4  -5   6        307.68        295.98         4.92 o                         
  -3  -5   6         38.96         35.21         1.69 o                         
  -2  -5   6        334.35        320.85         4.41 o                         
  -1  -5   6        949.63        935.31        10.74 o                         
   0  -5   6        373.88        398.49         4.91 o                         
   1  -5   6          2.14          2.66         0.64 o                         
   2  -5   6         58.04         67.38         2.47 o                         
   3  -5   6         97.32         85.10         2.19 o                         
   4  -5   6        132.97        135.61         2.90 o                         
   5  -5   6          6.82          7.89         1.42 o                         
  -5  -4   6         14.67         13.29         1.36 o                         
  -4  -4   6        360.15        342.34         4.78 o                         
  -3  -4   6          4.72          5.05         0.64 o                         
  -2  -4   6        382.31        368.04         4.68 o                         
  -1  -4   6        397.95        372.39         4.42 o                         
   0  -4   6       1099.77       1124.70        16.00 o                         
   1  -4   6        565.56        559.02         6.25 o                         
   2  -4   6        207.68        215.56         3.39 o                         
   3  -4   6        490.17        477.13         6.92 o                         
   4  -4   6         48.29         53.78         2.28 o                         
   5  -4   6         21.76         19.38         2.82 o                         
   6  -4   6         42.67         40.91         2.90 o                         
  -6  -3   6         93.77         95.80         3.09 o                         
  -5  -3   6         71.72         71.36         4.23 o                         
  -4  -3   6        409.66        405.79         9.89 o                         
  -3  -3   6         45.04         46.71         1.76 o                         
  -2  -3   6         11.48         11.04         0.73 o                         
  -1  -3   6        367.29        332.71         4.59 o                         
   0  -3   6          1.62          2.13         0.71 o                         
   1  -3   6        107.97        108.23         1.88 o                         
   2  -3   6        523.66        518.86         6.15 o                         
   3  -3   6        464.52        475.87         5.85 o                         
   4  -3   6        101.22         95.86         2.65 o                         
   5  -3   6         11.23         10.58         1.37 o                         
   6  -3   6         40.00         38.90         3.60 o                         
  -6  -2   6        123.45        125.08         6.70 o                         
  -5  -2   6         77.77         81.68         2.75 o                         
  -4  -2   6         90.44         87.49         2.04 o                         
  -3  -2   6          3.15          2.49         0.44 o                         
  -2  -2   6        210.67        214.06         2.54 o                         
  -1  -2   6        484.24        503.60         4.68 o                         
   0  -2   6        420.62        416.06         4.16 o                         
   1  -2   6        301.72        333.65         3.06 o                         
   2  -2   6       2643.24       2642.14        21.27 o                         
   3  -2   6        299.91        320.70         7.06 o                         
   4  -2   6         94.07         91.73         2.27 o                         
   5  -2   6         41.11         48.33         2.01 o                         
   6  -2   6         16.51         17.82         1.62 o                         
  -6  -1   6         54.82         55.09         2.58 o                         
  -5  -1   6        281.61        273.87         3.98 o                         
  -4  -1   6        712.13        700.25         7.83 o                         
  -3  -1   6        114.38        113.24         2.54 o                         
  -2  -1   6       1199.99       1216.13         9.71 o                         
  -1  -1   6        477.73        477.05         4.21 o                         
   0  -1   6        132.64        138.58         3.95 o                         
   1  -1   6        128.80        127.23         1.59 o                         
   2  -1   6       1971.19       2054.57        17.49 o                         
   3  -1   6        256.27        276.25         7.91 o                         
   4  -1   6         95.38         90.95         2.03 o                         
   5  -1   6        120.67        122.39         2.71 o                         
   6  -1   6        105.20        109.01         3.74 o                         
  -6   0   6         13.90         12.18         1.51 o                         
  -5   0   6        334.44        330.45         5.93 o                         
  -4   0   6         97.14        105.44         4.02 o                         
  -3   0   6        138.73        124.65         2.03 o                         
  -2   0   6        191.53        185.76         4.52 o                         
  -1   0   6        604.94        597.64         5.05 o                         
   0   0   6        581.24        601.97         4.96 o                         
   1   0   6        434.43        424.42         3.86 o                         
   2   0   6       1219.53       1280.48        10.57 o                         
   3   0   6          3.98          3.57         0.63 o                         
   4   0   6        128.58        123.97         2.47 o                         
   5   0   6        108.68        113.54         2.61 o                         
   6   0   6         40.07         39.43         1.97 o                         
  -6   1   6         72.54         83.24         4.66 o                         
  -5   1   6        169.42        158.15         3.25 o                         
  -4   1   6         87.88         88.15         2.10 o                         
  -3   1   6        818.20        822.48         8.46 o                         
  -2   1   6         58.32         55.66         1.02 o                         
  -1   1   6        623.96        651.37         5.40 o                         
   0   1   6        891.54        890.73         7.96 o                         
   1   1   6       1705.05       1707.40        13.67 o                         
   2   1   6        302.83        305.28         7.63 o                         
   3   1   6        175.48        176.65         3.03 o                         
   4   1   6         38.93         40.10         1.69 o                         
   5   1   6         14.48         13.39         1.22 o                         
   6   1   6          9.07          8.77         2.05 o                         
  -6   2   6         28.02         31.20         2.34 o                         
  -5   2   6          7.16          9.40         1.02 o                         
  -4   2   6        599.08        585.39         7.26 o                         
  -3   2   6         17.80         16.69         0.85 o                         
  -2   2   6         26.47         29.43         0.85 o                         
  -1   2   6       1020.16       1036.25        13.53 o                         
   0   2   6         46.43         42.95         1.27 o                         
   1   2   6        928.36        987.92        18.47 o                         
   2   2   6        239.46        230.63         2.75 o                         
   3   2   6        642.83        633.95         6.82 o                         
   4   2   6        348.52        352.23         4.94 o                         
   5   2   6         14.90         10.27         1.15 o                         
  -6   3   6         50.66         49.94         7.55 o                         
  -5   3   6        172.44        163.27         8.33 o                         
  -4   3   6          5.59          4.15         2.05 o                         
  -3   3   6        813.82        776.63         9.96 o                         
  -2   3   6        169.78        174.49         3.18 o                         
  -1   3   6        298.17        294.42         6.14 o                         
   0   3   6        402.10        404.20         9.25 o                         
   1   3   6        120.97        136.43         3.39 o                         
   2   3   6        232.44        224.68         3.52 o                         
   3   3   6        427.51        434.27         6.56 o                         
   4   3   6        101.54        101.08         2.96 o                         
   5   3   6        149.00        147.12         4.40 o                         
  -5   4   6        246.85        244.78         6.71 o                         
  -4   4   6        367.45        370.12         6.88 o                         
  -3   4   6          1.75          0.74         0.85 o                         
  -2   4   6        204.93        200.44         5.72 o                         
  -1   4   6        670.46        657.71         9.83 o                         
   0   4   6        497.40        506.80         6.07 o                         
   1   4   6          1.21          0.55         0.56 o                         
   2   4   6        122.61        127.10         4.59 o                         
   3   4   6        390.25        398.79        14.55 o                         
   4   4   6        176.68        172.74         3.98 o                         
   5   4   6          6.85          7.31         1.59 o                         
  -5   5   6         62.65         62.81         3.97 o                         
  -4   5   6        165.37        171.01         6.99 o                         
  -3   5   6         48.64         45.28         2.16 o                         
  -2   5   6          4.10          6.91         0.94 o                         
  -1   5   6        316.56        294.94         4.72 o                         
   0   5   6        287.13        297.53         4.72 o                         
   1   5   6        181.88        183.51         3.88 o                         
   2   5   6        235.36        235.36         3.96 o                         
   3   5   6         22.55         25.17         1.59 o                         
   4   5   6         62.82         61.55         5.50 o                         
  -4   6   6         70.80         69.52        10.94 o                         
  -3   6   6         77.47         74.32         3.10 o                         
  -2   6   6        231.82        220.93         4.74 o                         
  -1   6   6        177.65        177.33         5.72 o                         
   0   6   6        185.81        182.22         3.63 o                         
   1   6   6        133.00        128.71         4.73 o                         
   2   6   6        168.74        169.95         3.45 o                         
   3   6   6         72.72         67.40         2.44 o                         
   4   6   6         13.46         14.12         1.76 o                         
  -4   7   6         80.93         83.86         3.89 o                         
  -3   7   6         35.14         36.26         2.24 o                         
  -2   7   6         63.51         59.84         2.74 o                         
  -1   7   6        108.23        115.13         3.39 o                         
   0   7   6         43.68         39.60         3.10 o                         
   1   7   6        120.07        108.42         3.35 o                         
   2   7   6        527.90        538.74         9.09 o                         
   3   7   6        148.12        145.17         3.52 o                         
  -3   8   6        136.72        134.24         9.67 o                         
  -2   8   6        318.66        340.90         6.81 o                         
  -1   8   6        131.85        135.59         3.90 o                         
   0   8   6         39.76         35.86         2.54 o                         
   1   8   6        115.96        108.50         3.67 o                         
   2   8   6         16.44         18.03         1.97 o                         
  -2  -9   7          4.85          5.61         2.12 o                         
  -1  -9   7         39.96         35.56         2.24 o                         
   0  -9   7        194.98        204.23         4.94 o                         
   1  -9   7          4.64          2.94         1.15 o                         
   2  -9   7         88.06         93.66         5.79 o                         
  -3  -8   7         57.42         54.14         2.77 o                         
  -2  -8   7         45.63         44.64         3.32 o                         
  -1  -8   7         66.67         64.96         2.57 o                         
   0  -8   7        481.96        501.62         8.17 o                         
   1  -8   7        445.22        437.04         7.91 o                         
   2  -8   7         14.70         17.71         1.59 o                         
   3  -8   7         92.01         89.17         3.33 o                         
  -4  -7   7         73.00         71.46         9.17 o                         
  -3  -7   7         32.28         27.11         3.32 o                         
  -2  -7   7         20.35         20.29         1.70 o                         
  -1  -7   7        170.87        167.40         3.90 o                         
   0  -7   7         19.20         17.20         1.69 o                         
   1  -7   7          0.92          1.98         0.83 o                         
   2  -7   7         84.87         84.20         2.54 o                         
   3  -7   7        100.18         91.81         2.64 o                         
   4  -7   7        162.05        160.86         4.59 o                         
  -4  -6   7         98.59        100.41         4.09 o                         
  -3  -6   7          3.03          6.10         1.27 o                         
  -2  -6   7         70.31         67.89         2.23 o                         
  -1  -6   7          3.12          0.56         1.13 o                         
   0  -6   7        504.88        486.46         6.55 o                         
   1  -6   7         63.81         71.01         2.10 o                         
   2  -6   7          3.28          4.01         0.88 o                         
   3  -6   7        351.59        355.28         5.45 o                         
   4  -6   7        100.82         97.04         3.39 o                         
   5  -6   7         56.23         50.12         3.33 o                         
  -5  -5   7         56.52         60.33         2.97 o                         
  -4  -5   7        655.18        656.39         8.68 o                         
  -3  -5   7         42.19         40.32         1.74 o                         
  -2  -5   7         12.28         12.62         1.08 o                         
  -1  -5   7        528.88        529.89         7.66 o                         
   0  -5   7        102.04         86.68         2.54 o                         
   1  -5   7         36.18         39.07         1.63 o                         
   2  -5   7         70.44         61.09         4.87 o                         
   3  -5   7          4.68          7.52         0.94 o                         
   4  -5   7        103.16         98.33         3.13 o                         
   5  -5   7          8.39          9.08         1.53 o                         
  -5  -4   7         67.20         77.35         2.61 o                         
  -4  -4   7          7.76         10.73         1.10 o                         
  -3  -4   7        459.97        447.06         5.65 o                         
  -2  -4   7         56.29         53.88         1.59 o                         
  -1  -4   7       1004.66       1025.02        11.41 o                         
   0  -4   7        358.69        354.80         4.49 o                         
   1  -4   7        166.36        172.46         3.81 o                         
   2  -4   7        365.85        338.00         5.72 o                         
   3  -4   7         92.60        105.43         3.74 o                         
   4  -4   7          9.07          7.49         1.90 o                         
   5  -4   7          6.81          7.73         1.83 o                         
  -5  -3   7         90.40         86.59         5.57 o                         
  -4  -3   7        213.15        203.54         7.90 o                         
  -3  -3   7         29.03         32.34         1.20 o                         
  -2  -3   7        551.80        545.42         5.80 o                         
  -1  -3   7        112.40        110.57         1.93 o                         
   0  -3   7       1315.12       1311.80        12.73 o                         
   1  -3   7        410.07        413.22         5.44 o                         
   2  -3   7         60.81         53.98         2.68 o                         
   3  -3   7        572.54        561.98         7.50 o                         
   4  -3   7         88.25         82.84         2.64 o                         
   5  -3   7        128.78        119.15         3.41 o                         
  -6  -2   7        116.65        120.16         3.90 o                         
  -5  -2   7        368.72        355.69         7.55 o                         
  -4  -2   7         31.54         37.75         1.62 o                         
  -3  -2   7        648.68        647.99         6.34 o                         
  -2  -2   7         69.93         63.31         1.34 o                         
  -1  -2   7        514.90        513.49         4.65 o                         
   0  -2   7          2.11          2.89         0.63 o                         
   1  -2   7        161.08        158.52         2.89 o                         
   2  -2   7        635.63        692.66         8.27 o                         
   3  -2   7        155.71        143.94         2.89 o                         
   4  -2   7        211.03        213.65         3.83 o                         
   5  -2   7         89.71         89.67         2.80 o                         
   6  -2   7        120.67        112.88         3.67 o                         
  -6  -1   7        113.79        128.00         3.50 o                         
  -5  -1   7         38.63         37.55         1.86 o                         
  -4  -1   7        159.86        152.95         2.84 o                         
  -3  -1   7          3.87          3.89         0.54 o                         
  -2  -1   7         28.09         28.18         0.84 o                         
  -1  -1   7        235.54        254.29         2.61 o                         
   0  -1   7        186.77        185.15         2.61 o                         
   1  -1   7       1400.78       1409.90        23.76 o                         
   2  -1   7         34.96         39.21         0.94 o                         
   3  -1   7        249.47        242.80         3.22 o                         
   4  -1   7        341.24        352.29         8.54 o                         
   5  -1   7         64.42         67.48         2.37 o                         
   6  -1   7          2.93          2.48         1.17 o                         
  -6   0   7         12.20         16.02         1.46 o                         
  -5   0   7         77.83         77.31         2.37 o                         
  -4   0   7        504.56        502.37         6.57 o                         
  -3   0   7        465.69        486.73        11.09 o                         
  -2   0   7        145.46        135.29         2.26 o                         
  -1   0   7        605.65        622.02         5.35 o                         
   0   0   7       1309.24       1315.69        10.32 o                         
   1   0   7         15.75         13.69         0.57 o                         
   2   0   7          6.53          7.85         0.54 o                         
   3   0   7          5.32          7.02         0.64 o                         
   4   0   7         56.91         63.29         1.80 o                         
   5   0   7         51.54         48.98         4.02 o                         
   6   0   7         24.89         24.93         1.81 o                         
  -6   1   7         32.63         35.42         2.29 o                         
  -5   1   7          0.80          0.01         0.78 o                         
  -4   1   7         10.22         13.56         1.04 o                         
  -3   1   7        387.60        380.48         4.68 o                         
  -2   1   7         39.27         38.28         0.91 o                         
  -1   1   7         15.76         22.45         0.70 o                         
   0   1   7        561.90        554.10         5.45 o                         
   1   1   7        442.22        451.31        10.24 o                         
   2   1   7        162.20        164.12         2.17 o                         
   3   1   7        277.67        270.65         3.55 o                         
   4   1   7        127.71        125.38         2.47 o                         
   5   1   7        118.18        110.75         3.04 o                         
  -6   2   7         45.39         45.20         3.63 o                         
  -5   2   7         78.81         76.37         3.29 o                         
  -4   2   7        617.21        580.54         9.51 o                         
  -3   2   7         29.27         28.23         1.59 o                         
  -2   2   7         37.73         39.21         1.59 o                         
  -1   2   7        498.52        515.63         6.08 o                         
   0   2   7        875.59        872.52         8.72 o                         
   1   2   7          1.45          3.20         1.55 o                         
   2   2   7         26.77         25.51         1.69 o                         
   3   2   7        190.31        201.75         7.13 o                         
   4   2   7        259.75        256.23         9.39 o                         
   5   2   7          7.05          5.28         1.48 o                         
  -5   3   7        276.30        265.34         7.10 o                         
  -4   3   7        138.65        144.73         5.72 o                         
  -3   3   7          9.48          7.35         1.02 o                         
  -2   3   7        151.16        147.58         7.27 o                         
  -1   3   7          6.08          3.71         0.92 o                         
   0   3   7        583.43        595.16        10.88 o                         
   1   3   7        192.51        207.75         3.65 o                         
   2   3   7         51.36         58.54         1.80 o                         
   3   3   7        402.27        399.66         6.27 o                         
   4   3   7        128.38        123.67         3.34 o                         
   5   3   7         32.28         35.77         3.17 o                         
  -5   4   7         23.23         29.87         3.02 o                         
  -4   4   7        597.44        603.83        10.81 o                         
  -3   4   7         62.83         63.02         2.30 o                         
  -2   4   7        421.26        398.28         7.27 o                         
  -1   4   7        748.48        775.02         9.71 o                         
   0   4   7        407.82        409.37         6.14 o                         
   1   4   7         51.07         47.37         1.71 o                         
   2   4   7         88.98         91.14         3.60 o                         
   3   4   7         45.67         41.95         2.12 o                         
   4   4   7         59.05         58.46         2.64 o                         
   5   4   7         16.07         13.20         1.70 o                         
  -5   5   7        143.86        165.62         5.82 o                         
  -4   5   7         51.94         52.31         3.67 o                         
  -3   5   7        307.60        316.77         6.27 o                         
  -2   5   7          3.46          2.97         0.92 o                         
  -1   5   7        983.20        989.50        11.09 o                         
   0   5   7        240.98        238.91         7.98 o                         
   1   5   7         11.47         11.21         1.48 o                         
   2   5   7        306.97        307.70         9.32 o                         
   3   5   7        123.85        118.32         2.91 o                         
   4   5   7        135.41        133.71         3.79 o                         
  -4   6   7         65.01         67.89         3.42 o                         
  -3   6   7          2.21          1.92         1.14 o                         
  -2   6   7        178.91        159.27         8.54 o                         
  -1   6   7          9.04          5.63         1.14 o                         
   0   6   7        153.37        153.89         3.53 o                         
   1   6   7        286.34        276.16        11.01 o                         
   2   6   7         23.42         29.20         2.54 o                         
   3   6   7        214.36        216.43         4.26 o                         
  -3   7   7         18.24         16.43         2.75 o                         
  -2   7   7          4.07          3.69         1.55 o                         
  -1   7   7        266.38        258.38         5.46 o                         
   0   7   7         24.71         27.05         1.97 o                         
   1   7   7         38.45         31.69         2.23 o                         
   2   7   7         70.98         78.20         4.73 o                         
  -2   8   7         22.29         25.19         2.54 o                         
  -1   8   7         33.61         29.38         3.53 o                         
   0   8   7          2.19          2.46         1.90 o                         
   1   8   7         40.18         38.23         2.54 o                         
  -1  -9   8        140.37        160.52         3.97 o                         
   0  -9   8         57.70         57.29         2.97 o                         
   1  -9   8         28.31         35.29         2.43 o                         
   2  -9   8          0.66         -0.60         1.08 o                         
  -2  -8   8         23.25         22.78         1.94 o                         
  -1  -8   8         11.40         15.11         1.52 o                         
   0  -8   8        410.60        408.64         7.17 o                         
   1  -8   8         76.66         83.31         2.75 o                         
   2  -8   8          4.16          2.91         1.08 o                         
   3  -8   8         14.54         16.49         2.54 o                         
  -3  -7   8         50.12         48.53        10.09 o                         
  -2  -7   8         33.08         31.42         2.68 o                         
  -1  -7   8        204.58        210.27         4.54 o                         
   0  -7   8        200.17        187.27         5.86 o                         
   1  -7   8        431.46        438.88         7.06 o                         
   2  -7   8        204.63        206.74         4.10 o                         
   3  -7   8         73.90         77.72         4.30 o                         
   4  -7   8         65.65         66.38         3.91 o                         
  -4  -6   8        174.68        170.17         5.08 o                         
  -3  -6   8        240.69        228.13         9.81 o                         
  -2  -6   8        201.15        188.45         7.06 o                         
  -1  -6   8         11.49         12.56         1.32 o                         
   0  -6   8         11.63          9.32         1.08 o                         
   1  -6   8         77.06         74.93         2.20 o                         
   2  -6   8         46.93         52.00         2.07 o                         
   3  -6   8        119.55        118.69         3.46 o                         
   4  -6   8         33.33         36.58         2.45 o                         
  -4  -5   8         24.41         22.39         1.50 o                         
  -3  -5   8        263.75        274.66         4.70 o                         
  -2  -5   8         39.45         43.58         1.93 o                         
  -1  -5   8        249.22        239.90         6.07 o                         
   0  -5   8        388.10        396.25         7.49 o                         
   1  -5   8          1.63          1.97         0.92 o                         
   2  -5   8        158.31        157.84         4.73 o                         
   3  -5   8        157.89        150.26         3.08 o                         
   4  -5   8        117.97        117.35         9.38 o                         
   5  -5   8         63.69         68.20         3.37 o                         
  -5  -4   8         93.10         88.59         8.25 o                         
  -4  -4   8          3.66          2.99         0.84 o                         
  -3  -4   8        208.45        203.61         3.18 o                         
  -2  -4   8        380.79        376.58         4.99 o                         
  -1  -4   8        208.82        195.45         3.80 o                         
   0  -4   8         25.92         25.48         1.29 o                         
   1  -4   8        172.04        153.95         2.66 o                         
   2  -4   8          8.68         10.11         1.62 o                         
   3  -4   8         34.12         27.16         1.62 o                         
   4  -4   8         22.58         24.20         2.12 o                         
   5  -4   8         28.85         26.92         2.13 o                         
  -5  -3   8          3.23          4.45         1.00 o                         
  -4  -3   8        195.66        189.77         5.43 o                         
  -3  -3   8        225.76        220.82         3.28 o                         
  -2  -3   8         66.94         70.06         1.59 o                         
  -1  -3   8        101.73         97.31         2.05 o                         
   0  -3   8        511.92        526.89         6.52 o                         
   1  -3   8       1034.48        989.78        11.25 o                         
   2  -3   8        110.09        116.93         2.14 o                         
   3  -3   8         37.48         33.45         4.02 o                         
   4  -3   8        142.46        140.17         3.83 o                         
   5  -3   8         39.13         37.15         3.74 o                         
  -5  -2   8        108.95        103.15         4.16 o                         
  -4  -2   8        194.02        189.46         3.29 o                         
  -3  -2   8        709.24        729.74         7.09 o                         
  -2  -2   8         20.13         25.72         1.00 o                         
  -1  -2   8         73.85         71.81         1.29 o                         
   0  -2   8        438.14        438.47         4.98 o                         
   1  -2   8        311.79        311.60         3.81 o                         
   2  -2   8        131.69        129.85         2.30 o                         
   3  -2   8          1.41          2.10         0.78 o                         
   4  -2   8         44.09         45.91         2.05 o                         
   5  -2   8        127.48        127.18         3.53 o                         
  -5  -1   8          7.58          8.37         1.27 o                         
  -4  -1   8        547.35        540.91         6.59 o                         
  -3  -1   8        823.36        832.80         7.79 o                         
  -2  -1   8        870.43        882.33         8.30 o                         
  -1  -1   8        216.29        221.00         2.53 o                         
   0  -1   8        151.36        153.60         1.98 o                         
   1  -1   8        250.57        271.54         4.59 o                         
   2  -1   8        302.35        306.41         5.22 o                         
   3  -1   8         19.49         25.54         1.17 o                         
   4  -1   8        186.17        187.34         3.65 o                         
   5  -1   8        144.89        140.04         3.29 o                         
  -5   0   8          8.50          7.96         1.18 o                         
  -4   0   8        276.87        279.14         4.07 o                         
  -3   0   8        258.58        248.37         6.64 o                         
  -2   0   8        118.64        121.17         1.98 o                         
  -1   0   8        705.31        708.55        15.98 o                         
   0   0   8        541.01        538.98         4.75 o                         
   1   0   8        195.40        207.48         4.09 o                         
   2   0   8          6.61          7.21         0.57 o                         
   3   0   8        612.87        603.91         6.19 o                         
   4   0   8        236.77        230.83         3.49 o                         
   5   0   8          2.03          3.18         2.12 o                         
  -5   1   8         84.88         86.91         3.75 o                         
  -4   1   8          2.54          3.52         1.22 o                         
  -3   1   8        145.12        137.14         3.11 o                         
  -2   1   8        555.14        562.49        11.38 o                         
  -1   1   8        198.93        200.03         2.85 o                         
   0   1   8       2012.39       2047.66        17.73 o                         
   1   1   8        349.55        359.40         4.22 o                         
   2   1   8          8.02          8.46         0.80 o                         
   3   1   8         40.67         39.72         1.80 o                         
   4   1   8        137.13        129.51         5.22 o                         
   5   1   8         56.23         59.30         3.88 o                         
  -5   2   8          8.38          9.19         1.64 o                         
  -4   2   8        221.92        237.03         5.43 o                         
  -3   2   8          2.60          0.63         0.70 o                         
  -2   2   8        114.93        115.72         2.44 o                         
  -1   2   8        251.60        237.25         3.29 o                         
   0   2   8        496.42        507.80         5.63 o                         
   1   2   8        206.04        205.10         3.74 o                         
   2   2   8         87.65         86.10         3.25 o                         
   3   2   8        112.43        107.70         2.79 o                         
   4   2   8        269.54        276.16         5.08 o                         
   5   2   8         61.00         54.59         2.64 o                         
  -5   3   8        128.62        115.86         5.86 o                         
  -4   3   8        367.46        347.96         6.96 o                         
  -3   3   8        302.99        292.90         5.12 o                         
  -2   3   8         38.41         37.72         2.68 o                         
  -1   3   8        436.91        444.95         8.83 o                         
   0   3   8          6.55          5.93         0.64 o                         
   1   3   8        170.73        173.22         6.42 o                         
   2   3   8          1.75          3.51         0.83 o                         
   3   3   8        100.17         96.44         3.25 o                         
   4   3   8         46.39         49.24         5.36 o                         
   5   3   8          1.54          1.69         1.20 o                         
  -5   4   8         88.84        102.22         7.97 o                         
  -4   4   8        110.35        120.33         4.52 o                         
  -3   4   8        313.03        314.82        11.15 o                         
  -2   4   8         50.56         53.81         2.11 o                         
  -1   4   8        102.39        108.30         4.30 o                         
   0   4   8        196.24        195.37         3.63 o                         
   1   4   8          6.32          5.60         0.85 o                         
   2   4   8        269.95        280.61         8.82 o                         
   3   4   8         80.40         75.12         2.40 o                         
   4   4   8         14.52         17.69         1.74 o                         
  -4   5   8          4.16          4.52         1.22 o                         
  -3   5   8        164.47        160.21         5.15 o                         
  -2   5   8        372.49        381.10         6.08 o                         
  -1   5   8        884.27        890.08        11.33 o                         
   0   5   8         79.06         73.65         2.61 o                         
   1   5   8        130.73        128.51         3.45 o                         
   2   5   8          5.78          4.92         1.07 o                         
   3   5   8        181.99        178.77         7.55 o                         
   4   5   8          1.22          1.10         1.08 o                         
  -4   6   8         84.02         88.98         4.52 o                         
  -3   6   8          3.15          3.31         1.34 o                         
  -2   6   8        138.48        130.69         3.86 o                         
  -1   6   8        206.97        210.82         4.80 o                         
   0   6   8         93.05         91.03         3.39 o                         
   1   6   8        172.09        167.72         4.26 o                         
   2   6   8         41.81         42.76         2.82 o                         
   3   6   8          4.54          5.37         1.22 o                         
  -3   7   8         82.48         75.43         3.34 o                         
  -2   7   8          3.13          3.49         1.39 o                         
  -1   7   8         11.46         12.19         2.54 o                         
   0   7   8        267.80        264.84         5.65 o                         
   1   7   8        119.49        116.19         3.69 o                         
   2   7   8         51.64         50.49         3.02 o                         
   0  -9   9         34.49         40.82         6.56 o                         
  -2  -8   9        132.53        138.14         9.38 o                         
  -1  -8   9         19.72         15.17         1.70 o                         
   0  -8   9         98.98        107.40         6.28 o                         
   1  -8   9         13.25         13.97         2.96 o                         
   2  -8   9         78.16         80.96         3.39 o                         
  -3  -7   9         89.94        103.77         3.37 o                         
  -2  -7   9         14.80         10.58         1.32 o                         
  -1  -7   9        117.34        105.12         3.23 o                         
   0  -7   9         75.23         80.38         2.90 o                         
   1  -7   9         32.43         27.55         2.61 o                         
   2  -7   9         25.33         26.44         1.83 o                         
   3  -7   9        105.10         97.47         4.44 o                         
  -4  -6   9         18.97         19.00         1.90 o                         
  -3  -6   9         41.16         45.08         2.27 o                         
  -2  -6   9        189.22        198.48         4.59 o                         
  -1  -6   9          0.84          0.93         1.00 o                         
   0  -6   9         25.38         26.28         1.81 o                         
   1  -6   9        211.70        209.50         6.70 o                         
   2  -6   9        147.94        152.24         3.32 o                         
   3  -6   9         30.19         31.20         2.26 o                         
   4  -6   9         47.25         53.19         3.10 o                         
  -4  -5   9        249.46        251.85         4.84 o                         
  -3  -5   9        114.04        115.17         3.01 o                         
  -2  -5   9        321.75        328.07         5.29 o                         
  -1  -5   9         73.51         75.15         3.53 o                         
   0  -5   9        211.80        211.61         4.87 o                         
   1  -5   9         83.90         85.34         3.74 o                         
   2  -5   9         18.34         18.37         1.32 o                         
   3  -5   9         28.99         27.96         1.59 o                         
   4  -5   9          5.80          8.18         1.50 o                         
  -5  -4   9         10.17         14.55         1.49 o                         
  -4  -4   9         49.19         50.31         2.10 o                         
  -3  -4   9        159.68        157.87         2.81 o                         
  -2  -4   9        122.56        118.18         3.32 o                         
  -1  -4   9        293.27        291.27         8.47 o                         
   0  -4   9        132.78        123.42         2.61 o                         
   1  -4   9        661.68        671.83         8.17 o                         
   2  -4   9        238.41        230.89         4.00 o                         
   3  -4   9         15.26         16.42         1.53 o                         
   4  -4   9         61.51         53.52         2.75 o                         
   5  -4   9         57.27         59.08         2.99 o                         
  -5  -3   9          5.38          6.40         1.17 o                         
  -4  -3   9         61.93         59.55         2.14 o                         
  -3  -3   9        670.80        654.90        11.94 o                         
  -2  -3   9        260.63        253.62         3.52 o                         
  -1  -3   9         10.20         12.09         1.48 o                         
   0  -3   9        113.90        100.82         2.20 o                         
   1  -3   9        164.37        169.63         3.02 o                         
   2  -3   9        404.89        381.81         5.22 o                         
   3  -3   9          3.10          1.32         0.90 o                         
   4  -3   9         92.29         79.61         2.78 o                         
   5  -3   9         75.34         73.62         3.17 o                         
  -5  -2   9         42.95         45.46         2.20 o                         
  -4  -2   9          6.80          8.91         1.00 o                         
  -3  -2   9          8.54          8.36         0.74 o                         
  -2  -2   9         27.81         27.59         1.34 o                         
  -1  -2   9         18.09         18.72         0.90 o                         
   0  -2   9        228.99        228.84         3.39 o                         
   1  -2   9        418.11        421.45         5.38 o                         
   2  -2   9         10.10          9.38         0.81 o                         
   3  -2   9        837.56        816.90        11.68 o                         
   4  -2   9         99.68         95.71         4.94 o                         
   5  -2   9         75.70         75.96         2.97 o                         
  -5  -1   9         61.04         61.11         2.40 o                         
  -4  -1   9         36.95         37.25         1.80 o                         
  -3  -1   9        593.71        585.84         5.99 o                         
  -2  -1   9         88.06         91.01         3.32 o                         
  -1  -1   9         72.96         72.45         1.69 o                         
   0  -1   9        241.15        247.44         2.82 o                         
   1  -1   9        174.67        179.65         2.10 o                         
   2  -1   9         14.07         16.91         0.83 o                         
   3  -1   9        217.56        197.68         3.59 o                         
   4  -1   9        170.24        174.01         3.95 o                         
   5  -1   9         64.65         64.55         3.13 o                         
  -5   0   9         15.60         10.81         1.75 o                         
  -4   0   9        190.83        193.07         4.23 o                         
  -3   0   9        334.96        333.63         5.55 o                         
  -2   0   9         12.93         14.02         1.08 o                         
  -1   0   9        147.02        149.42         2.47 o                         
   0   0   9        186.92        186.48         3.88 o                         
   1   0   9        225.74        230.29         3.32 o                         
   2   0   9          5.46          5.33         0.74 o                         
   3   0   9         93.52         95.68         2.61 o                         
   4   0   9         51.21         53.39         2.54 o                         
   5   0   9         43.17         43.66         3.11 o                         
  -5   1   9         51.60         61.44         3.42 o                         
  -4   1   9        325.62        312.46         8.54 o                         
  -3   1   9         74.58         74.58         4.30 o                         
  -2   1   9        236.81        236.18         6.07 o                         
  -1   1   9        237.66        239.64         3.39 o                         
   0   1   9        171.41        174.43         2.49 o                         
   1   1   9        441.75        444.23         5.58 o                         
   2   1   9         90.66         97.06         3.60 o                         
   3   1   9         86.35         79.53         2.39 o                         
   4   1   9         49.60         49.88         2.29 o                         
   5   1   9          2.16          3.03         1.20 o                         
  -5   2   9         21.53         25.14         6.56 o                         
  -4   2   9         13.21         13.63         1.77 o                         
  -3   2   9        758.11        717.64        10.98 o                         
  -2   2   9         14.56         14.60         1.10 o                         
  -1   2   9        105.16        112.03         2.33 o                         
   0   2   9        504.13        515.11         7.91 o                         
   1   2   9         93.76         99.45         2.17 o                         
   2   2   9        531.98        539.64         6.77 o                         
   3   2   9         90.51         86.07         2.31 o                         
   4   2   9         58.38         58.12         2.54 o                         
  -5   3   9         62.06         71.10         7.62 o                         
  -4   3   9         38.07         41.87         2.81 o                         
  -3   3   9          0.85         -0.85         1.27 o                         
  -2   3   9        427.17        428.89        10.38 o                         
  -1   3   9        108.20        115.86         3.03 o                         
   0   3   9         76.07         74.63         1.97 o                         
   1   3   9         95.40        104.51         2.37 o                         
   2   3   9         34.90         34.82         2.19 o                         
   3   3   9        349.06        352.07         9.60 o                         
   4   3   9         48.42         49.79         2.54 o                         
  -4   4   9        186.18        180.97         5.77 o                         
  -3   4   9         88.42         84.15         2.87 o                         
  -2   4   9        272.44        270.00         6.42 o                         
  -1   4   9        130.01        135.34         3.11 o                         
   0   4   9        163.19        173.08         3.53 o                         
   1   4   9        117.14        116.85         3.25 o                         
   2   4   9          8.68          7.58         1.20 o                         
   3   4   9          3.60          1.50         0.91 o                         
   4   4   9        103.16        104.51         3.05 o                         
  -4   5   9         81.93         84.82         4.61 o                         
  -3   5   9         92.79         89.59         3.39 o                         
  -2   5   9          4.25          6.43         3.10 o                         
  -1   5   9          3.28          3.16         1.62 o                         
   0   5   9         64.82         67.57         3.46 o                         
   1   5   9        115.03        109.40         3.35 o                         
   2   5   9         71.21         71.72         3.81 o                         
   3   5   9         12.01         12.31         1.54 o                         
  -3   6   9         51.98         52.75         3.17 o                         
  -2   6   9         75.32         72.74         3.46 o                         
  -1   6   9         50.08         55.22         2.75 o                         
   0   6   9         78.31         80.39         4.37 o                         
   1   6   9        124.07        125.95         6.84 o                         
   2   6   9        285.92        285.16         6.19 o                         
  -2   7   9         15.96         11.79         1.80 o                         
  -1   7   9          4.97          5.30         2.12 o                         
   0   7   9         60.43         62.05         3.05 o                         
   1   7   9         69.89         71.57         3.49 o                         
  -1  -8  10         49.14         59.75         4.73 o                         
   0  -8  10         29.12         29.97         2.30 o                         
   1  -8  10        195.55        191.33         4.67 o                         
   2  -8  10        235.34        224.50         4.65 o                         
  -2  -7  10        142.98        134.61         3.53 o                         
  -1  -7  10         40.62         46.97         2.54 o                         
   0  -7  10        107.84        102.45         5.22 o                         
   1  -7  10          7.26          9.05         1.41 o                         
   2  -7  10         42.27         39.56         2.10 o                         
   3  -7  10        103.07        103.45         3.12 o                         
  -3  -6  10          1.22          2.57         1.08 o                         
  -2  -6  10         56.39         64.63         2.71 o                         
  -1  -6  10         92.31         93.44         2.68 o                         
   0  -6  10          5.40          7.67         1.30 o                         
   1  -6  10        166.97        173.58         3.63 o                         
   2  -6  10         88.97         87.02         2.64 o                         
   3  -6  10          5.56          6.91         1.24 o                         
  -4  -5  10         33.55         33.60         2.10 o                         
  -3  -5  10        360.49        369.50         5.99 o                         
  -2  -5  10         22.02         25.39         1.69 o                         
  -1  -5  10         15.78         23.01         2.26 o                         
   0  -5  10         10.67          9.39         1.22 o                         
   1  -5  10         68.21         71.51         2.39 o                         
   2  -5  10         78.76         71.12         2.37 o                         
   3  -5  10          2.06          2.20         2.33 o                         
   4  -5  10          5.44          4.33         1.28 o                         
  -4  -4  10         27.89         33.94         2.82 o                         
  -3  -4  10         91.51         94.62         2.40 o                         
  -2  -4  10        349.60        342.09         4.89 o                         
  -1  -4  10          2.76          3.05         0.84 o                         
   0  -4  10        233.07        238.60         7.20 o                         
   1  -4  10         91.65         91.35         5.43 o                         
   2  -4  10         80.36         76.66         7.62 o                         
   3  -4  10         45.74         41.70         2.37 o                         
   4  -4  10          0.46          0.88         1.41 o                         
  -4  -3  10          3.57          3.24         0.90 o                         
  -3  -3  10        395.61        384.71         4.91 o                         
  -2  -3  10         54.35         57.31         2.75 o                         
  -1  -3  10        149.06        148.20         2.87 o                         
   0  -3  10         55.05         58.10         1.86 o                         
   1  -3  10        696.50        664.05         8.07 o                         
   2  -3  10        224.72        227.81         4.31 o                         
   3  -3  10          0.98          1.07         1.00 o                         
   4  -3  10         87.46         86.56         3.02 o                         
  -5  -2  10         28.17         28.87         2.44 o                         
  -4  -2  10        133.99        137.53         3.19 o                         
  -3  -2  10        111.45        115.35         2.68 o                         
  -2  -2  10        623.48        636.34         6.77 o                         
  -1  -2  10        101.27        100.76         1.93 o                         
   0  -2  10        144.03        145.82         4.52 o                         
   1  -2  10        169.65        160.63         2.67 o                         
   2  -2  10          6.96         10.82         0.96 o                         
   3  -2  10        191.04        178.08         6.56 o                         
   4  -2  10         49.41         57.81         3.07 o                         
   5  -2  10         32.03         32.38         2.80 o                         
  -5  -1  10        192.99        214.58         5.66 o                         
  -4  -1  10         55.06         57.81         3.08 o                         
  -3  -1  10         35.50         32.38         1.76 o                         
  -2  -1  10          1.07          1.74         1.41 o                         
  -1  -1  10         53.69         55.73         2.19 o                         
   0  -1  10         90.75         93.63         2.10 o                         
   1  -1  10         77.26         78.92         2.89 o                         
   2  -1  10        277.72        283.62        15.67 o                         
   3  -1  10        101.77         89.53         6.21 o                         
   4  -1  10        260.81        244.63         7.80 o                         
   5  -1  10         85.14         83.31         5.02 o                         
  -5   0  10          1.40          1.40         1.83 o                         
  -4   0  10        195.03        199.01         6.42 o                         
  -3   0  10        439.77        434.51         6.88 o                         
  -2   0  10         53.74         52.38         3.25 o                         
  -1   0  10        115.87        116.71         2.27 o                         
   0   0  10        493.93        497.69         5.24 o                         
   1   0  10        238.99        236.40         6.99 o                         
   2   0  10         27.14         26.92         1.32 o                         
   3   0  10          1.46          2.47         0.74 o                         
   4   0  10          4.54          3.12         2.40 o                         
  -5   1  10          5.26          5.59         1.64 o                         
  -4   1  10         14.32         13.10         1.85 o                         
  -3   1  10          1.99          1.80         0.94 o                         
  -2   1  10        312.89        308.76         7.98 o                         
  -1   1  10         50.63         50.83         1.56 o                         
   0   1  10         10.45         11.90         0.78 o                         
   1   1  10         72.43         70.38         1.69 o                         
   2   1  10        186.01        180.63         4.52 o                         
   3   1  10        101.69        103.39         2.69 o                         
   4   1  10         13.91         14.00         1.54 o                         
  -5   2  10         20.12         18.75         2.47 o                         
  -4   2  10          5.15          1.32         1.43 o                         
  -3   2  10        188.05        180.80         4.59 o                         
  -2   2  10        263.83        277.29        11.01 o                         
  -1   2  10         11.71          9.84         1.55 o                         
   0   2  10        199.05        201.52         2.89 o                         
   1   2  10         90.36         90.25         2.75 o                         
   2   2  10         45.29         43.70         1.80 o                         
   3   2  10         38.90         45.65         2.26 o                         
   4   2  10          6.34          4.51         1.30 o                         
  -4   3  10        144.96        138.01         4.48 o                         
  -3   3  10          1.63          0.35         1.09 o                         
  -2   3  10        125.22        128.16         3.18 o                         
  -1   3  10         26.18         24.66         3.67 o                         
   0   3  10          9.43         10.49         0.90 o                         
   1   3  10        116.64        113.86         2.54 o                         
   2   3  10        185.39        197.21         3.62 o                         
   3   3  10         34.08         33.77         3.10 o                         
   4   3  10         55.07         56.32         2.44 o                         
  -4   4  10          3.95          0.46         1.75 o                         
  -3   4  10        263.28        274.86        16.02 o                         
  -2   4  10         31.27         29.83         1.93 o                         
  -1   4  10        334.56        337.00         5.61 o                         
   0   4  10         17.95         21.38         1.62 o                         
   1   4  10        124.14        114.23         3.42 o                         
   2   4  10        186.66        198.28         4.12 o                         
   3   4  10          1.27          2.95         1.20 o                         
  -3   5  10        139.44        140.18         4.80 o                         
  -2   5  10        297.47        295.56         5.54 o                         
  -1   5  10          0.70         -0.01         1.69 o                         
   0   5  10        440.16        444.25         7.74 o                         
   1   5  10        151.28        151.92         4.10 o                         
   2   5  10          2.52          4.54         1.55 o                         
  -2   6  10         28.59         31.92         2.43 o                         
  -1   6  10         52.64         52.59         2.75 o                         
   0   6  10          7.62          6.37         1.62 o                         
   1   6  10        180.73        191.03        12.91 o                         
  -2  -7  11         33.04         44.37         4.37 o                         
  -1  -7  11          0.55         -0.11         1.04 o                         
   0  -7  11         72.68         73.43         9.24 o                         
   1  -7  11        123.60        117.56         9.53 o                         
   2  -7  11        216.52        218.63         4.51 o                         
  -3  -6  11        119.65        117.70         7.20 o                         
  -2  -6  11         97.30         99.28         3.05 o                         
  -1  -6  11        113.34        109.20         6.07 o                         
   0  -6  11          1.54          2.17         1.22 o                         
   1  -6  11         12.23         10.31         1.34 o                         
   2  -6  11        170.52        181.78         3.90 o                         
   3  -6  11         25.53         29.71         2.47 o                         
  -3  -5  11        110.72        120.77         8.47 o                         
  -2  -5  11        162.98        166.55         3.39 o                         
  -1  -5  11         12.83         10.95         1.29 o                         
   0  -5  11         21.89         26.46         1.83 o                         
   1  -5  11        180.12        174.98         6.77 o                         
   2  -5  11         36.13         34.37         2.68 o                         
   3  -5  11         53.00         51.31         2.83 o                         
  -4  -4  11         54.61         59.31         2.61 o                         
  -3  -4  11          4.25          4.23         0.94 o                         
  -2  -4  11        590.24        599.51         7.44 o                         
  -1  -4  11        116.33        109.26         2.54 o                         
   0  -4  11         62.23         70.49         2.45 o                         
   1  -4  11         14.80         12.96         1.12 o                         
   2  -4  11          8.40          9.60         1.18 o                         
   3  -4  11         16.91         15.03         1.75 o                         
   4  -4  11         18.66         22.27         2.96 o                         
  -4  -3  11          2.64          4.60         1.69 o                         
  -3  -3  11         48.40         47.76         2.61 o                         
  -2  -3  11         47.19         48.71         1.73 o                         
  -1  -3  11        163.51        163.27         4.80 o                         
   0  -3  11         65.43         63.25         1.84 o                         
   1  -3  11        158.81        158.98         5.72 o                         
   2  -3  11        126.21        117.62         2.95 o                         
   3  -3  11         16.47         15.28         1.63 o                         
   4  -3  11         53.94         44.65         3.12 o                         
  -4  -2  11        107.80        118.22         4.74 o                         
  -3  -2  11         15.43         15.51         1.54 o                         
  -2  -2  11         47.64         44.90         3.60 o                         
  -1  -2  11         19.11         18.38         1.76 o                         
   0  -2  11        234.76        223.95         4.23 o                         
   1  -2  11        195.19        210.30        10.30 o                         
   2  -2  11        114.37        109.29         6.35 o                         
   3  -2  11          9.63         14.43         1.62 o                         
   4  -2  11         16.60         12.54         3.67 o                         
  -4  -1  11         54.39         54.29         3.68 o                         
  -3  -1  11        188.11        184.82         4.66 o                         
  -2  -1  11        315.94        317.21        11.44 o                         
  -1  -1  11        214.10        222.69         4.94 o                         
   0  -1  11          9.53         10.76         0.94 o                         
   1  -1  11         14.56         15.53         1.98 o                         
   2  -1  11        102.79        104.15         3.09 o                         
   3  -1  11        169.88        180.45         5.06 o                         
   4  -1  11          2.67          1.70         1.84 o                         
  -4   0  11          9.40          8.56         3.24 o                         
  -3   0  11        273.22        267.01        10.59 o                         
  -2   0  11        240.76        248.25         4.64 o                         
  -1   0  11         32.82         33.65         1.49 o                         
   0   0  11        131.59        129.72         2.41 o                         
   1   0  11          0.72          1.02         0.70 o                         
   2   0  11         71.70         67.00         2.41 o                         
   3   0  11         95.76         97.23         6.91 o                         
   4   0  11        117.32        109.04         5.32 o                         
  -4   1  11         67.30         68.53         3.59 o                         
  -3   1  11          0.68          0.01         0.98 o                         
  -2   1  11        375.05        385.68         6.17 o                         
  -1   1  11        641.40        646.69        13.21 o                         
   0   1  11         47.25         49.28         1.49 o                         
   1   1  11        243.24        234.46         3.46 o                         
   2   1  11        145.15        145.60         2.91 o                         
   3   1  11         32.02         30.08         4.23 o                         
   4   1  11          8.77          6.77         1.55 o                         
  -4   2  11          2.37         -0.77         1.35 o                         
  -3   2  11         10.58         18.26         1.96 o                         
  -2   2  11          2.50          2.47         1.06 o                         
  -1   2  11        134.46        140.92         2.97 o                         
   0   2  11         12.55         14.91         2.68 o                         
   1   2  11        242.17        241.01         4.02 o                         
   2   2  11        133.05        145.28         3.05 o                         
   3   2  11         59.07         56.28         2.48 o                         
  -4   3  11         10.49          6.21         1.77 o                         
  -3   3  11        159.54        142.11         5.50 o                         
  -2   3  11         53.90         56.58         2.53 o                         
  -1   3  11          1.55          2.15         0.91 o                         
   0   3  11        213.31        208.92         3.76 o                         
   1   3  11         29.96         31.42         2.33 o                         
   2   3  11        189.26        198.62         3.86 o                         
   3   3  11          1.61          1.33         1.13 o                         
  -3   4  11        179.77        181.14         4.92 o                         
  -2   4  11        129.56        117.57         4.73 o                         
  -1   4  11          2.16          1.31         1.83 o                         
   0   4  11        205.34        208.06         4.15 o                         
   1   4  11         91.69         92.62         3.22 o                         
   2   4  11         41.97         36.90         2.41 o                         
  -2   5  11        254.01        263.27         5.38 o                         
  -1   5  11         51.13         53.18         4.73 o                         
   0   5  11         64.64         64.74         2.61 o                         
   1   5  11         51.67         59.50         3.05 o                         
   2   5  11         20.00         20.81         2.10 o                         
   0  -7  12         66.14         65.13         3.50 o                         
   1  -7  12         46.24         46.35         2.92 o                         
  -2  -6  12         41.02         42.45         2.14 o                         
  -1  -6  12         15.77         17.79         1.66 o                         
   0  -6  12          3.04          3.10         1.30 o                         
   1  -6  12         10.19         12.92         2.89 o                         
   2  -6  12         98.10         97.62         5.64 o                         
  -3  -5  12         93.54        102.42         3.11 o                         
  -2  -5  12         74.29         76.04         2.49 o                         
  -1  -5  12        117.29        122.31         4.94 o                         
   0  -5  12          4.07          0.42         1.02 o                         
   1  -5  12         70.81         75.80         6.84 o                         
   2  -5  12          8.37          8.83         1.71 o                         
   3  -5  12          7.64         10.01         3.53 o                         
  -3  -4  12         36.75         35.87         1.79 o                         
  -2  -4  12         37.07         32.67         1.74 o                         
  -1  -4  12         65.50         71.75         2.19 o                         
   0  -4  12        141.86        140.82         3.22 o                         
   1  -4  12         62.86         66.33         3.53 o                         
   2  -4  12        123.48        110.30         4.37 o                         
   3  -4  12         22.46         25.76         3.46 o                         
  -3  -3  12         79.50         72.74         6.91 o                         
  -2  -3  12        381.11        376.65         7.29 o                         
  -1  -3  12        243.33        252.56         5.49 o                         
   0  -3  12        137.01        139.04         3.88 o                         
   1  -3  12         20.27         17.82         1.51 o                         
   2  -3  12         30.13         23.49         2.29 o                         
   3  -3  12        140.33        136.83         4.75 o                         
  -4  -2  12         16.98         22.99         2.69 o                         
  -3  -2  12         18.42         20.24         1.74 o                         
  -2  -2  12         11.29          8.26         1.55 o                         
  -1  -2  12         46.30         46.19         2.51 o                         
   0  -2  12         37.63         40.85         2.06 o                         
   1  -2  12         36.08         36.92         1.96 o                         
   2  -2  12         94.94         96.96         5.15 o                         
   3  -2  12         61.26         53.44         3.31 o                         
  -4  -1  12         41.94         48.49         3.57 o                         
  -3  -1  12          0.60         -1.28         2.12 o                         
  -2  -1  12         99.90         98.68         3.81 o                         
  -1  -1  12        105.65        100.92         2.83 o                         
   0  -1  12         10.63         12.79         1.28 o                         
   1  -1  12         55.55         52.47         4.73 o                         
   2  -1  12         58.10         65.28         2.74 o                         
   3  -1  12         99.00         98.94         3.23 o                         
  -4   0  12         11.33          8.65         1.79 o                         
  -3   0  12          9.39          9.79         1.62 o                         
  -2   0  12        170.52        169.61         4.38 o                         
  -1   0  12         86.14         95.60         2.49 o                         
   0   0  12          5.42          6.29         0.90 o                         
   1   0  12         13.35         13.18         1.28 o                         
   2   0  12         59.46         63.11         3.03 o                         
   3   0  12         15.24         13.53         2.57 o                         
  -4   1  12         32.86         32.00         2.73 o                         
  -3   1  12        162.78        152.22         5.65 o                         
  -2   1  12          6.60          7.23         1.29 o                         
  -1   1  12        321.55        320.06         4.93 o                         
   0   1  12         35.89         37.44         1.59 o                         
   1   1  12          0.67          1.07         0.68 o                         
   2   1  12        139.95        141.00         3.82 o                         
   3   1  12          3.76          2.95         1.98 o                         
  -3   2  12         21.54         20.66         2.16 o                         
  -2   2  12        470.98        483.71         7.57 o                         
  -1   2  12          3.59          3.07         0.94 o                         
   0   2  12         18.44         18.65         1.35 o                         
   1   2  12        141.45        143.69         2.84 o                         
   2   2  12         91.73         90.58         2.64 o                         
   3   2  12        123.49        117.58         3.31 o                         
  -3   3  12          0.68         -0.49         1.48 o                         
  -2   3  12         54.50         56.15         3.32 o                         
  -1   3  12         49.98         50.37         2.32 o                         
   0   3  12         39.54         37.02         1.86 o                         
   1   3  12         35.82         35.76         3.67 o                         
   2   3  12         69.00         72.73         2.58 o                         
  -2   4  12         82.28         84.22         4.37 o                         
  -1   4  12        132.16        124.42         3.74 o                         
   0   4  12         82.93         82.91         2.79 o                         
   1   4  12         96.14         87.71         3.22 o                         
   0   5  12          0.51          0.11         1.09 o                         
   0  -6  13         73.19         78.43         6.35 o                         
  -2  -5  13         45.37         44.61         2.14 o                         
  -1  -5  13          4.83          6.50         1.10 o                         
   0  -5  13         39.37         37.48         3.17 o                         
   1  -5  13          0.81         -0.28         1.30 o                         
   2  -5  13         16.52         15.72         2.24 o                         
  -2  -4  13          2.18          3.77         1.35 o                         
  -1  -4  13        106.00        108.48         5.01 o                         
   0  -4  13         17.99         20.25         2.03 o                         
   1  -4  13         40.54         38.90         2.43 o                         
   2  -4  13          0.47          0.99         1.45 o                         
  -3  -3  13          1.43          2.06         1.35 o                         
  -2  -3  13        132.14        123.06         4.00 o                         
  -1  -3  13          7.09          8.79         1.52 o                         
   0  -3  13         62.62         66.24         2.91 o                         
   1  -3  13         15.85         15.24         1.79 o                         
   2  -3  13         78.43         80.81         3.97 o                         
   3  -3  13        127.00        121.18        11.08 o                         
  -3  -2  13         23.37         23.75         2.51 o                         
  -2  -2  13         92.52         94.78         3.53 o                         
  -1  -2  13        494.68        519.72        14.12 o                         
   0  -2  13         67.36         70.64         2.61 o                         
   1  -2  13         19.15         19.79         1.90 o                         
   2  -2  13         54.49         54.73         2.89 o                         
   3  -2  13         17.46         18.17         2.35 o                         
  -3  -1  13          0.76         -0.77         1.29 o                         
  -2  -1  13          0.62         -0.38         1.12 o                         
  -1  -1  13         94.56         99.15         5.15 o                         
   0  -1  13         44.45         42.00         2.19 o                         
   1  -1  13          0.49          0.49         1.10 o                         
   2  -1  13         29.99         32.38         2.33 o                         
   3  -1  13        102.05        103.02         3.53 o                         
  -3   0  13         57.09         61.33         3.42 o                         
  -2   0  13        199.00        202.01         7.13 o                         
  -1   0  13         21.40         24.50         2.00 o                         
   0   0  13         54.03         50.32         3.10 o                         
   1   0  13        108.16        101.97         4.52 o                         
   2   0  13         90.60         86.29         3.21 o                         
   3   0  13         27.58         33.27         6.49 o                         
  -3   1  13         22.03         21.91         2.29 o                         
  -2   1  13         11.60         12.21         1.86 o                         
  -1   1  13         53.56         50.45         2.47 o                         
   0   1  13         45.66         45.94         2.57 o                         
   1   1  13          3.02          5.17         1.07 o                         
   2   1  13         56.60         49.08         4.94 o                         
  -2   2  13        186.19        188.44        13.83 o                         
  -1   2  13         74.39         80.54         3.88 o                         
   0   2  13          8.41         10.35         1.34 o                         
   1   2  13         97.01         96.14         4.73 o                         
   2   2  13         25.44         27.63         1.64 o                         
  -2   3  13          1.37          1.69         1.69 o                         
  -1   3  13         98.54        107.33        10.65 o                         
   0   3  13          1.53          0.63         1.04 o                         
   1   3  13          4.38          5.96         1.12 o                         
  -1  -4  14        339.54        340.52        15.25 o                         
   0  -4  14         36.55         39.20         5.15 o                         
   1  -4  14         16.91         22.95         3.12 o                         
  -2  -3  14         17.23         22.89         2.20 o                         
  -1  -3  14         11.05         14.05         1.86 o                         
   0  -3  14        153.42        143.75         4.30 o                         
   1  -3  14          2.76          3.91         1.54 o                         
  -2  -2  14          0.55          1.67         1.35 o                         
  -1  -2  14          5.52          4.59         1.42 o                         
   0  -2  14          0.75          1.90         1.76 o                         
   1  -2  14         63.41         64.48         3.29 o                         
   2  -2  14         71.88         73.37         3.33 o                         
  -2  -1  14         17.25         18.18         2.41 o                         
  -1  -1  14         74.16         74.27         4.94 o                         
   0  -1  14         82.91         84.16         3.39 o                         
   1  -1  14          0.88          1.41         1.83 o                         
   2  -1  14         35.75         36.02         2.59 o                         
  -2   0  14        167.88        163.99         4.73 o                         
  -1   0  14         33.36         27.39         2.19 o                         
   0   0  14          0.75          2.26         1.76 o                         
   1   0  14         29.83         30.95         2.33 o                         
  -2   1  14         23.63         23.81         3.32 o                         
  -1   1  14        208.32        210.50         5.14 o                         
   0   1  14         98.85         96.60         3.49 o                         
   1   1  14         40.24         35.84         2.53 o                         
  -1   2  14         23.86         29.00         2.82 o                         
   0   2  14        125.18        123.92         4.00 o                         
                                                                                
